# Supplementary material for: Hidden hearing loss in a Charcot-Marie-Tooth type 1A mouse model
Source: JCI Insight. 2024 Oct 8;9(19):e180315. doi: 10.1172/jci.insight.180315 (PMC11466197; doi:10.1172/jci.insight.180315)
Supplement: Supporting data values [file jciinsight-9-180315-s236.xlsx]

## Sheet: Figs 1C-F ABR recordings
Figure 1 C to 1F: ABR and DPOAE recordings
Age	Test	Freq	Wildtype														CMT1A									CMT1E
1 month of age	ABR threshold	5.6	45	50	60	45	55	40	50	50	40	55	50	40	40	40	45	55	55	50	50	55	40	40	65	85	85	85	85	80	85	85	60	85
		8	35	35	45	30	40	30	35	40	50	45	35	35	40	40	35	40	45	45	40	40	35	45	45	85	85	50	60	50	80	85	60	85
		11.3	25	25	30	20	35	25	30	40	35	25	25	25	30	25	25	20	30	30	30	45	20	35	25	80	40	35	60	50	60	85	45	85
		16	20	25	25	25	30	25	30	30	40	30	25	20	30	20	25	20	25	30	25	30	30	20	30	70	30	35	40	40	40	70	55	60
		22.6	30	40	30	30	35	35	35	40	30	35	30	35	30	30	30	35	35	30	30	40	30	40	30	40	35	55	60	50	60	60	55	50
		32	35	25	35	25	35	35	40	30	35	35	65	35	35	25	30	35	40	30	30	40	35	35	35	70	50	85	60	70	70	70	60	45
		42.25	55	50	60	45	55	55	65	65	55	50	80	85	55	50	45	40	55	55	60	70	50	45	65	85	70	75	65	85	85	85	50	70
	DPOAE threshold	5.6	80	85	80	80	85	80	80	80	85	80	85	80	80	80	80	80	80	75	85	85	80	85	80	60	80	85	85	80	80	80	80	75
		8	85	80	80	80	85	70	80	85	75	70	85	85	75	60	70	75	85	85	80	80	65	85	80	55	70	65	60	80	85	85	85	60
		11.3	50	40	75	40	75	30	40	45	50	50	50	45	45	40	40	35	45	60	45	50	35	60	45	50	35	35	30	40	75	75	75	30
		16	35	30	45	30	50	25	30	30	25	25	25	25	20	25	30	25	40	40	35	40	25	25	30	50	25	20	20	25	50	50	50	20
		22.6	30	35	30	35	35	35	30	35	35	40	35	35	35	35	30	35	35	35	30	35	35	35	40	50	35	30	30	35	55	60	55	30
		32	45	50	50	45	50	45	45	45	45	40	70	30	45	45	50	40	60	65	50	55	40	30	40	70	40	30	35	55	85	75	75	40
		42.25	55	45	55	50	55	80	85	60	85	50	85	85	55	55	80	60	65	85	60	85	50	45	60	85	55	45	45	85	85	85	85	50
	ABR peak 1 amp	5.6	0.48	0.52	0.37	0.61	0.5	0.52	0.67	0.34	0.41	0.33	0.44	0.56	0.45	0.48	0.44	0.48	0.34	0.44	0.57	0.35	0.55	0.36	0.29	0	0	0	0	0.22	0	0	0.43	0
		8	1.17	1.11	0.93	1.51	0.96	1.18	1.42	0.8	1.12	0.64	1.03	1.11	0.86	1.11	1	0.87	0.95	0.89	1.15	0.65	1.26	0.76	0.7	0	0	0.36	0.36	0.13	0.15	0	0.77	0
		11.3	1.41	1.78	1.59	2.47	1.36	1.94	1.89	1.04	1.25	1.05	1.61	2.18	1.69	1.66	1.36	1.4	1.03	1.4	1.72	1.05	1.96	0.8	1.16	0	0.43	0.48	0.57	0.35	0.45	0	1.48	0
		16	1.8	1.87	2.02	2.48	1.67	1.8	1.88	1.54	1.84	1.42	1.71	2.42	1.37	1.96	1.58	1.47	1.75	1.83	1.85	1.26	1.77	1.48	1.3	0.46	0.84	0.47	0.61	0.69	0.73	0.35	1.46	0.81
		22.6	1.28	1.3	1.64	1.91	1.51	1.25	1.03	0.94	1.19	1.05	1.22	1.69	1.67	1.57	1.05	1.03	0.98	1.11	1.3	0.78	2.12	1.17	1.45	0.5	0.47	0.45	0.46	0.53	0.38	0.23	1.04	0.42
		32	0.9	1.21	1.33	1.38	0.98	1.02	0.73	0.81	0.87	0.92	0.46	1.22	0.72	1.26	0.9	0.94	0.9	0.92	1.11	0.71	1.03	0.82	0.7	0.35	0.4	0	0.42	0.15	0.28	0.23	0.79	0.55
		42.25	0.46	0.8	0.63	0.68	0.52	0.48	0.39	0.27	0.63	0.4	0	0	0.53	0.67	0.6	0.59	0.5	0.62	0.63	0.32	0.82	0.61	0.4	0	0.24	0.18	0.23	0	0	0	0.77	0.26
	ABR peak 1 lat	5.6	1.92	1.92	1.96	1.84	1.96	1.88	2	2	1.96	2	1.84	1.92	1.84	2.04	1.88	2.08	2	2.2	1.92	1.88	2	2.08	2.04					2.24			2.28
		8	1.88	1.88	1.88	1.8	1.8	1.84	1.96	1.88	1.92	2.04	1.8	1.84	1.76	1.92	1.84	2	1.96	2.04	1.92	1.8	1.92	1.96	1.96			2.36	2.44	2.44			2.2
		11.3	1.68	1.76	1.68	1.68	1.68	1.68	1.8	1.76	1.68	1.8	1.72	1.68	1.64	1.76	1.68	1.8	1.88	1.88	1.8	1.72	1.8	1.8	1.8		2.16	2.16	2.16	2.16	2.52		2.04
		16	1.64	1.72	1.6	1.64	1.56	1.6	1.68	1.6	1.6	1.72	1.64	1.6	1.56	1.64	1.6	1.72	1.68	1.8	1.64	1.56	1.72	1.64	1.68	2.44	2.04	2	2.12	2.04	2.36	2.36	2.08	2.48
		22.6	1.64	1.6	1.52	1.6	1.56	1.64	1.68	1.64	1.6	1.72	1.6	1.56	1.48	1.52	1.52	1.76	1.64	1.72	1.68	1.64	1.52	1.68	1.56	2.16	2.08	1.96	2.12	1.92	2.4	2.48	2.12	2.08
		32	1.6	1.52	1.56	1.56	1.56	1.6	1.6	1.64	1.52	1.68	1.88	1.6	1.48	1.52	1.52	1.56	1.68	1.68	1.64	1.68	1.68	1.68	1.72	1.88	1.92		1.76	2.08	2	2	1.72	2
		42.25	1.48	1.52	1.6	1.56	1.56	1.56	1.84	1.68	1.56	1.76			1.6	1.48	1.52	1.64	1.72	1.72	1.8	1.72	1.72	1.68	1.8		2.04	1.8	1.8				1.72	2
		SLP
	ABR peak 1 amp 5.6kHz	20	0.14	0.14	0.09	0.09	0	0.01	0.08	0.01	0	0.09	0	0	0.04	0.08	0.04	0.07	0.02	0.03	0.05	0.02	0.06	0.09	0.11	0	0	0	0	0.02	0	0	0.01	0
		30	0.02	0.01	0.03	0.02	0.06	0.09	0.06	0.04	0.19	0.05	0.02	0.09	0	0	0.09	0.07	0	0.02	0.06	0.05	0.04	0.06	0.1	0	0	0	0	0.07	0	0	0.03	0
		40	0.16	0.17	0	0.17	0.07	0.18	0.05	0.23	0.23	0.11	0.06	0.11	0.05	0.09	0.11	0.08	0.13	0.02	0.1	0.05	0.15	0.11	0.08	0	0	0	0	0.1	0	0	0.06	0
		50	0.2	0.3	0.08	0.31	0.12	0.2	0.26	0.19	0.28	0.13	0.11	0.32	0.15	0.14	0.21	0.13	0.11	0.11	0.17	0.13	0.27	0.16	0.13	0	0	0	0	0.02	0	0	0.04	0
		60	0.28	0.34	0.25	0.39	0.18	0.34	0.36	0.15	0.36	0.21	0.26	0.37	0.3	0.38	0.37	0.27	0.25	0.16	0.29	0.21	0.33	0.2	0.22	0	0	0	0	0.1	0	0	0.12	0
		70	0.44	0.42	0.42	0.52	0.4	0.53	0.37	0.29	0.31	0.33	0.3	0.47	0.44	0.39	0.26	0.36	0.38	0.37	0.38	0.28	0.41	0.33	0.4	0	0	0	0	0.05	0	0	0.26	0
		80	0.48	0.52	0.37	0.61	0.5	0.52	0.67	0.34	0.41	0.33	0.44	0.56	0.45	0.48	0.44	0.48	0.34	0.44	0.57	0.35	0.55	0.36	0.29	0	0	0	0	0.22	0	0	0.43	0
	ABR peak 1 amp 8kHz	20	0.07	0	0	0	0.05	0.04	0	0.14	0.05	0.04	0	0.05	0.09	0.05	0.06	0.01	0.07	0	0.1	0	0	0.01	0.01	0	0	0.04	0.06	0.04	0.12	0	0.06	0
		30	0.11	0.04	0	0.18	0	0.17	0.02	0.05	0.02	0.09	0.08	0.12	0.08	0.1	0.13	0.12	0.1	0.1	0.1	0.06	0.14	0.07	0.12	0	0	0.09	0.09	0.05	0.17	0	0.09	0
		40	0.27	0.26	0.12	0.37	0.17	0.32	0.25	0.29	0.05	0.1	0.22	0.31	0.17	0.18	0.12	0.2	0.07	0.13	0.21	0.13	0.28	0.06	0.13	0	0	0.16	0.04	0	0.05	0	0.09	0
		50	0.35	0.44	0.3	0.46	0.17	0.51	0.28	0.27	0.23	0.22	0.3	0.37	0.42	0.36	0.16	0.27	0.19	0.29	0.36	0.25	0.47	0.19	0.24	0	0	0.13	0.1	0.11	0.02	0	0.03	0
		60	0.55	0.63	0.4	0.76	0.34	0.57	0.54	0.54	0.21	0.29	0.4	0.55	0.56	0.52	0.35	0.3	0.34	0.43	0.57	0.31	0.61	0.38	0.36	0	0	0.22	0.24	0.15	0.04	0	0.26	0
		70	0.79	0.83	0.7	0.99	0.52	0.83	0.92	0.53	0.8	0.49	0.51	0.71	0.67	0.73	0.57	0.37	0.42	0.51	0.76	0.42	0.78	0.57	0.55	0	0	0.29	0.25	0.14	0.13	0	0.41	0
		80	1.17	1.11	0.93	1.51	0.96	1.18	1.42	0.8	1.12	0.64	1.03	1.11	0.86	1.11	1	0.87	0.95	0.89	1.15	0.65	1.26	0.76	0.7	0	0	0.36	0.36	0.13	0.15	0	0.77	0
	ABR peak 1 amp 11.3kHz	20	0.09	0.03	0.06	0.2	0	0.08	0.09	0.11	0.05	0.07	0.05	0.02	0.03	0.09	0.06	0.19	0.02	0	0.03	0.08	0.1	0.01	0.07	0.08	0.09	0.09	0.07	0.09	0.07	0	0.05	0
		30	0.23	0.28	0.19	0.38	0.14	0.27	0.21	0.11	0.14	0.08	0.16	0.24	0.15	0.24	0.2	0.16	0.18	0.29	0.24	0.11	0.28	0.14	0.24	0.06	0	0.05	0.02	0	0	0	0.05	0
		40	0.36	0.48	0.28	0.58	0.33	0.55	0.34	0.22	0.33	0.21	0.31	0.46	0.3	0.32	0.34	0.34	0.26	0.27	0.45	0.2	0.45	0.22	0.3	0.05	0.12	0.13	0.05	0.09	0.14	0	0	0
		50	0.6	0.65	0.61	0.92	0.46	0.71	0.54	0.4	0.43	0.44	0.49	0.51	0.52	0.64	0.48	0.52	0.43	0.44	0.53	0.44	0.57	0.43	0.46	0.05	0.17	0.2	0.15	0.15	0.04	0	0.18	0
		60	0.72	0.84	0.88	1.14	0.67	0.93	0.74	0.42	0.59	0.54	0.81	0.63	0.67	0.87	0.66	0.5	0.51	0.82	0.8	0.41	0.84	0.43	0.56	0.06	0.18	0.23	0.31	0.14	0.2	0	0.55	0
		70	1.17	1.4	1.12	1.67	0.93	1.31	1.16	0.85	0.89	0.85	0.78	1.12	0.95	1.23	0.91	0.97	0.82	0.95	1.38	0.7	1.21	0.8	1	0.12	0.29	0.32	0.36	0.21	0.27	0	0.89	0
		80	1.41	1.78	1.59	2.47	1.36	1.94	1.89	1.04	1.25	1.05	1.61	2.18	1.69	1.66	1.36	1.4	1.03	1.4	1.72	1.05	1.96	0.8	1.16	0.22	0.43	0.48	0.57	0.35	0.45	0	1.48	0
	ABR peak 1 amp 16kHz	20	0.09	0.11	0.06	0.17	0.07	0.11	0.07	0.16	0.1	0.1	0.13	0.16	0.14	0.17	0.03	0.11	0.12	0.04	0.15	0.07	0.14	0.16	0.09	0.07	0.06	0.05	0.06	0.05	0.09	0.06	0.05	0.04
		30	0.25	0.19	0.27	0.35	0.25	0.27	0.17	0.14	0.21	0.11	0.23	0.3	0.17	0.25	0.18	0.16	0.19	0.2	0.34	0.16	0.19	0.23	0.2	0.05	0.14	0.11	0.07	0.07	0.07	0.13	0.05	0.06
		40	0.41	0.43	0.49	0.58	0.32	0.57	0.24	0.32	0.39	0.33	0.5	0.45	0.29	0.39	0.37	0.14	0.34	0.36	0.37	0.24	0.46	0.4	0.3	0.1	0.17	0.18	0.13	0.12	0.1	0	0.04	0.12
		50	0.73	0.62	0.79	0.84	0.56	0.63	0.53	0.47	0.62	0.3	0.67	0.58	0.47	0.65	0.53	0.49	0.41	0.6	0.75	0.47	0.69	0.43	0.4	0.08	0.22	0.23	0.15	0.03	0.15	0.03	0.09	0.17
		60	1	0.85	1.04	1.27	0.84	0.9	0.79	0.54	0.91	0.68	1.01	1.13	0.56	1.06	0.78	0.8	0.61	0.93	1.09	0.6	0.93	0.62	0.67	0.1	0.49	0.37	0.28	0.22	0.32	0.08	0.36	0.38
		70	1.36	1.39	1.56	1.84	1.13	1.26	1.17	1.07	1.31	1.01	1.39	1.59	1.11	1.51	1.13	0.99	1.16	1.14	1.48	0.9	1.35	0.85	0.95	0.25	0.45	0.38	0.47	0.38	0.31	0.33	0.8	0.57
		80	1.8	1.87	2.02	2.48	1.67	1.8	1.88	1.54	1.84	1.42	1.71	2.42	1.37	1.96	1.58	1.47	1.75	1.83	1.85	1.26	1.77	1.48	1.3	0.46	0.84	0.47	0.61	0.69	0.73	0.35	1.46	0.81
	ABR peak 1 amp 22.6kHz	20	0.08	0.06	0	0.05	0.09	0	0.01	0.08	0	0.05	0.01	0.02	0.04	0.12	0.02	0.05	0.1	0.01	0.06	0.07	0.02	0.05	0.03	0.07	0.05	0.18	0.05	0.01	0.03	0.09	0.05	0.03
		30	0.2	0.2	0.22	0.24	0.09	0.14	0.06	0.1	0.17	0.08	0.1	0.11	0.15	0.11	0.15	0.12	0.16	0.1	0.13	0.12	0.26	0.06	0.12	0.03	0.09	0	0.12	0.06	0.08	0.04	0	0.07
		40	0.13	0.35	0.31	0.36	0.34	0.19	0.25	0.16	0.36	0.23	0.18	0.22	0.32	0.22	0.25	0.21	0.19	0.25	0.25	0.1	0.39	0.31	0.32	0.13	0.04	0.12	0.07	0.09	0	0.02	0.06	0.12
		50	0.46	0.4	0.46	0.49	0.53	0.34	0.37	0.26	0.38	0.33	0.36	0.5	0.29	0.42	0.37	0.44	0.31	0.36	0.4	0.26	0.78	0.34	0.53	0.14	0.3	0.05	0.17	0.14	0.22	0.21	0.1	0.22
		60	0.63	0.5	0.87	0.85	0.69	0.62	0.52	0.39	0.68	0.49	0.71	0.59	0.56	0.67	0.5	0.55	0.46	0.7	0.77	0.38	0.93	0.52	0.63	0.2	0.2	0.17	0.24	0.16	0.12	0.2	0.29	0.1
		70	0.77	0.97	1.06	1.31	1.05	0.9	0.83	0.71	0.85	0.86	0.83	0.96	1.09	1.04	0.66	0.97	0.7	0.93	1.05	0.59	1.31	0.81	1.13	0.3	0.24	0.28	0.38	0.16	0.27	0.12	0.57	0.3
		80	1.28	1.3	1.64	1.91	1.51	1.25	1.03	0.94	1.19	1.05	1.22	1.69	1.67	1.57	1.05	1.03	0.98	1.11	1.3	0.78	2.12	1.17	1.45	0.5	0.47	0.45	0.46	0.53	0.38	0.23	1.04	0.42
	ABR peak 1 amp 32kHz	20	0.04	0.08	0.12	0.1	0.09	0.07	0.05	0.1	0	0.04	0	0.02	0.07	0.11	0.17	0.07	0.13	0.05	0.07	0.04	0.11	0.06	0.06	0.01	0.06	0.03	0.03	0.03	0.06	0	0.06	0.05
		30	0.1	0.21	0.18	0.24	0.04	0.19	0.07	0.18	0.16	0.2	0	0.07	0.1	0.25	0.2	0.16	0.12	0.18	0.23	0.09	0.15	0.19	0.11	0.06	0.01	0.15	0.12	0.05	0	0.02	0.1	0.15
		40	0.26	0.31	0.33	0.46	0.2	0.26	0.18	0.34	0.26	0.2	0.07	0.37	0.27	0.36	0.32	0.19	0.21	0.21	0.27	0.15	0.28	0.22	0.16	0.08	0.12	0.02	0.08	0.01	0.05	0.09	0.01	0.14
		50	0.35	0.45	0.56	0.68	0.34	0.39	0.27	0.38	0.42	0.38	0.06	0.61	0.3	0.45	0.39	0.56	0.36	0.31	0.37	0.29	0.48	0.34	0.24	0.07	0.23	0.05	0.17	0.04	0.06	0.04	0.12	0.1
		60	0.56	0.61	0.66	0.97	0.52	0.65	0.48	0.56	0.58	0.43	0.1	0.78	0.61	0.76	0.63	0.57	0.52	0.59	0.54	0.4	0.6	0.39	0.44	0.09	0.19	0.02	0.26	0.02	0.17	0.13	0.27	0.28
		70	0.73	0.88	1.08	1.11	0.66	0.83	0.6	0.76	0.71	0.62	0.34	1.02	0.58	1.04	0.66	0.66	0.67	0.76	0.95	0.53	0.87	0.7	0.6	0.26	0.28	0.05	0.21	0.17	0.29	0.22	0.47	0.33
		80	0.9	1.21	1.33	1.38	0.98	1.02	0.73	0.81	0.87	0.92	0.46	1.22	0.72	1.26	0.9	0.94	0.9	0.92	1.11	0.71	1.03	0.82	0.7	0.35	0.4	0.16	0.42	0.15	0.28	0.23	0.79	0.55
	ABR peak 1 amp 42.25kHz	20	0	0.08	0.06	0.07	0.04	0.11	0.1	0.1	0.06	0	0	0	0	0.03	0.1	0.07	0.06	0	0	0.07	0.03	0.04	0.04	0	0.09	0.1	0.07	0.11	0	0	0.08	0.1
		30	0	0.06	0.05	0.07	0	0.06	0.05	0.06	0.08	0.09	0	0	0.03	0.07	0.11	0.07	0	0	0.03	0.02	0.05	0.02	0.03	0	0.06	0.09	0.05	0.07	0	0	0.1	0.08
		40	0.01	0	0.06	0.11	0.1	0.02	0.04	0.13	0.02	0.04	0	0	0.09	0.12	0.12	0.21	0.03	0.08	0.03	0.05	0.08	0.11	0.08	0	0.05	0.04	0.01	0	0	0	0.11	0.06
		50	0.16	0.24	0.05	0.3	0.18	0.02	0.03	0	0.21	0.13	0	0	0.16	0.13	0.21	0.25	0.08	0.17	0.09	0.01	0.29	0.2	0.12	0	0.06	0	0.08	0.1	0	0	0.17	0.08
		60	0.2	0.23	0.18	0.5	0.34	0.26	0.11	0.13	0.29	0.28	0	0	0.24	0.42	0.47	0.43	0.23	0.24	0.27	0.12	0.37	0.32	0.15	0	0.05	0.12	0.13	0	0	0	0.3	0.1
		70	0.4	0.58	0.41	0.55	0.55	0.4	0.21	0.27	0.32	0.27	0	0	0.44	0.64	0.49	0.46	0.42	0.37	0.47	0.18	0.48	0.43	0.35	0	0.23	0.15	0.21	0.12	0	0	0.54	0.27
		80	0.46	0.8	0.63	0.68	0.52	0.48	0.39	0.27	0.63	0.4	0	0	0.53	0.67	0.6	0.59	0.5	0.62	0.63	0.32	0.82	0.61	0.4	0	0.24	0.18	0.23	0.11	0	0	0.77	0.26
		Freq	Wildtype																		CMT1A								CMT1E
2 month of age	ABR threshold	5.6	50	45	60	50	50	45	45	45	55	55	50	50	50	45	50	45	45	45	45	45	50	60	55	55	55	55	85	85	85	80	85	85
		8	35	35	40	35	40	40	40	35	45	45	40	35	35	30	40	35	35	35	35	35	40	45	45	30	35	45	70	85	85	85	85	60
		11.3	25	25	30	25	30	30	30	30	35	25	30	25	25	30	20	30	25	30	30	35	30	35	30	25	30	35	50	50	70	80	40	50
		16	25	30	25	30	25	30	30	25	30	30	30	20	20	25	25	35	30	25	25	30	30	35	25	20	25	30	40	35	40	40	40	40
		22.6	35	30	35	45	35	40	35	30	30	35	40	40	30	35	25	40	30	20	30	45	40	40	35	35	30	35	60	60	45	35	50	50
		32	40	40	40	45	40	50	30	35	40	35	30	40	25	85	30	35	35	20	30	45	40	50	40	40	35	40	60	50	40	50	50	70
		42.25	55	45	45	60	45	70	45	55	55	50	40	50	55	85	55	50	80	60	50	55	60	70	65	45	65	85	85	50	85	80	80	85
	DPOAE threshold	5.6	85	80	85	80	85	75	80	80	75	80	80	80	85	80	65	65	80	70	80	85	80	80	85	80	80	85	80	85	75	85	80	70
		8	75	70	85	75	85	75	65	85	85	85	75	65	85	65	80	75	70	60	85	75	55	85	75	85	85	85	75	60	55	85	85	75
		11.3	35	35	65	35	55	40	35	70	50	60	40	35	75	35	60	30	30	30	55	40	35	65	40	50	55	55	35	35	30	75	55	75
		16	25	30	35	25	35	30	30	30	25	30	25	25	30	25	25	20	20	20	35	30	30	35	35	20	35	35	25	25	20	35	30	40
		22.6	25	35	30	40	35	45	30	30	35	45	35	25	40	45	40	35	30	25	35	40	30	55	40	40	40	40	35	25	30	45	40	45
		32	35	35	50	40	50	40	35	35	85	45	45	45	45	85	35	35	30	20	45	40	40	40	35	35	45	60	60	40	30	45	35	55
		42.25	50	50	55	75	55	85	40	50	85	50	60	45	75	85	85	35	85	30	50	70	50	85	80	45	60	85	50	45	85	65	50	85
	ABR peak 1 amp	5.6	0.53	0.5	0.41	0.38	0.66	0.48	0.35	0.51	0.49	0.3	0.49	0.48	0.41	0.65	0.43	0.59	0.48	0.44	0.31	0.28	0.48	0.3	0.46	0.41	0.4	0.48	0	0.105	0	0.05	0	0
		8	1.11	1.16	0.78	0.92	0.92	0.92	1.01	0.72	0.73	0.54	0.81	0.79	0.77	1.11	0.87	0.81	0.98	0.86	0.67	0.77	0.84	0.67	0.49	0.69	0.75	0.78	0.27	0.15	0	0	0	0.2
		11.3	1.81	1.88	1.41	1.33	1.72	1.59	1.48	1.24	1.04	1.44	1.39	1.31	1.31	1.36	1.65	1.31	1.37	1.23	1.09	1.14	1.2	1.14	0.94	0.92	0.84	1.17	0.37	0.4	0.21	0.15	0.38	0.44
		16	1.68	1.38	1.63	1.51	2.22	1.4	1.31	1.81	1.55	1.35	1.44	1.34	2.01	1.32	2.23	1.06	1.44	1.23	1.35	1.16	1.15	1.38	1.5	1.46	1.36	1.69	0.39	0.54	0.36	0.34	0.71	0.69
		22.6	1.26	1.21	1.12	0.98	1.38	1.03	0.9	0.99	1.4	1.21	0.94	1.33	1.25	0.75	1.86	0.64	1.03	0.84	0.93	0.87	0.88	1.28	1.02	0.89	1.4	1.17	0.43	0.4	0.39	0.3	0.38	0.56
		32	0.86	1.04	0.83	0.75	1.02	0.66	0.81	0.61	1.08	0.77	0.95	0.86	1	0.66	1.06	0.54	0.77	0.89	0.78	0.64	0.68	0.64	0.76	0.75	0.89	0.86	0.14	0.25	0.24	0.24	0.4	0.29
		42.25	0.55	0.78	0.4	0.53	0.68	0.41	0.81	0.5	0.73	0.51	0.57	0.65	0.46	0	0.68	0.66	0	0.58	0.4	0.32	0.44	0.43	0.29	0.68	0.42	0	0	0.11	0	0.1	0.19	0
	ABR peak 1 lat	5.6	1.84	1.8	1.92	1.92	1.84	1.92	1.92	1.96	2.04	1.88	1.76	1.8	1.88	1.84	1.88	1.76	1.84	1.84	2	2.08	2.08	2.08	2.12	2.12	2.2	2.16		2.28		2.36
		8	1.84	1.8	1.84	1.88	1.76	1.84	1.88	1.88	1.92	1.88	1.84	1.72	1.8	1.76	1.8	1.8	1.88	1.68	1.88	1.92	2	2.08	1.88	1.88	1.92	2	2.28					2.24
		11.3	1.68	1.64	1.72	1.68	1.68	1.68	1.68	1.84	1.76	1.72	1.6	1.64	1.68	1.6	1.64	1.68	1.72	1.6	1.8	1.84	1.76	1.88	1.72	1.84	1.84	1.84	2.16	2.08	2.12		2.08	2
		16	1.56	1.6	1.6	1.6	1.56	1.56	1.56	1.68	1.6	1.6	1.52	1.56	1.6	1.56	1.56	1.52	1.64	1.56	1.68	1.72	1.72	1.72	1.6	1.64	1.64	1.68	1.92	1.96	2	2.04	2.04	2.12
		22.6	1.56	1.56	1.6	1.6	1.56	1.6	1.56	1.68	1.6	1.6	1.48	1.52	1.56	1.68	1.52	1.56	1.48	1.52	1.68	1.72	1.68	1.72	1.64	1.6	1.72	1.68	1.88	2	1.96	2.04	1.88	2.04
		32	1.48	1.52	1.6	1.64	1.52	1.6	1.52	1.6	1.56	1.56	1.56	1.52	1.48	1.56	1.6	1.52	1.52	1.48	1.68	1.76	1.64	1.64	1.68	1.72	1.64	1.64	1.96	1.92	2	1.88	2	2.2
		42.25	1.48	1.44	1.52	1.68	1.48	1.7	1.52	1.52	1.52	1.52	1.48	1.52	1.64		1.48	1.4		1.52	1.56	1.72	1.68	1.76	1.68	1.52	1.6			2
		SLP
	ABR peak 1 amp 5.6kHz	20	0.1	0.04	0.1	0	0.04	0.12	0.03	0.01	0.04	0.02	0.09	0	0	0	0.07	0.09	0.05	0.12	0.07	0	0.05	0.02	0.03	0	0	0.15	0	0	0.05	0	0
		30	0.07	0	0.05	0	0	0.06	0.13	0.03	0.05	0.06	0.06	0.09	0.03	0.04	0.01	0.1	0.09	0.07	0.09	0	0.12	0.11	0.01	0.06	0.07	0.02	0	0	0.05	0	0
		40	0.14	0.1	0.02	0.09	0.12	0.15	0.03	0.08	0.14	0.05	0.1	0.01	0.01	0.04	0	0.04	0.06	0.12	0.07	0.08	0.08	0.02	0.09	0.06	0.02	0.08	0	0	0.07	0	0
		50	0.19	0.27	0.09	0.18	0.13	0.21	0.26	0.12	0.11	0.02	0.15	0.12	0.14	0.09	0.23	0.22	0.27	0.25	0.14	0.05	0.09	0.08	0.07	0.13	0.06	0.07	0	0	0.06	0	0
		60	0.33	0.3	0.28	0.19	0.13	0.31	0.28	0.13	0.16	0.16	0.19	0.41	0.24	0.15	0.18	0.27	0.26	0.33	0.18	0.12	0.25	0.19	0.12	0.4	0.14	0.33	0	0	0.07	0	0
		70	0.52	0.3	0.32	0.18	0.34	0.47	0.33	0.38	0.2	0.34	0.26	0.54	0.31	0.36	0.33	0.31	0.33	0.34	0.22	0.24	0.25	0.35	0.3	0.29	0.24	0.23	0	0	0	0	0
		80	0.53	0.5	0.41	0.38	0.66	0.48	0.35	0.51	0.49	0.3	0.49	0.48	0.41	0.65	0.43	0.59	0.48	0.44	0.31	0.28	0.48	0.3	0.46	0.41	0.4	0.48	0	0	0.11	0	0
	ABR peak 1 amp 8kHz	20	0.02	0.03	0.07	0.02	0	0.02	0.1	0.09	0.03	0.05	0.05	0.04	0.02	0.1	0.04	0.07	0.01	0.03	0.12	0.1	0.09	0.14	0	0.07	0.05	0	0.11	0.05	0	0	0	0.03
		30	0.12	0.16	0.11	0.18	0.13	0.11	0.11	0	0.07	0.08	0.09	0.04	0.1	0.06	0.04	0.03	0.09	0	0.05	0.09	0.08	0.01	0	0	0.02	0.07	0	0.06	0	0	0	0.09
		40	0.26	0.15	0.14	0.12	0.2	0.26	0.23	0.15	0.1	0.08	0.29	0.28	0.15	0.23	0.14	0.24	0.22	0.2	0.13	0.08	0.14	0.09	0.08	0.07	0.05	0.11	0.05	0.06	0	0	0	0
		50	0.46	0.43	0.37	0.25	0.27	0.25	0.4	0.32	0.17	0.2	0.37	0.28	0.21	0.22	0.33	0.32	0.37	0.31	0.2	0.23	0.27	0.12	0.19	0.22	0.23	0.27	0	0.08	0	0	0	0.04
		60	0.68	0.55	0.39	0.45	0.49	0.48	0.43	0.52	0.29	0.29	0.4	0.55	0.36	0.41	0.39	0.48	0.61	0.4	0.34	0.27	0.41	0.31	0.29	0.41	0.36	0.36	0.05	0.09	0	0	0	0.1
		70	0.96	0.92	0.48	0.54	0.65	0.65	0.63	0.63	0.53	0.56	0.44	0.62	0.7	0.54	0.49	0.37	0.46	0.51	0.5	0.35	0.56	0.51	0.48	0.53	0.46	0.49	0.15	0.14	0	0	0	0.16
		80	1.11	1.16	0.78	0.92	0.92	0.92	1.01	0.72	0.73	0.54	0.81	0.79	0.77	1.11	0.87	0.81	0.98	0.86	0.67	0.77	0.84	0.67	0.49	0.69	0.75	0.78	0.27	0.15	0	0	0	0.2
	ABR peak 1 amp 11.3kHz	20	0.12	0.16	0.03	0.12	0.03	0.09	0.15	0.05	0.02	0.06	0.05	0.06	0.01	0.06	0.08	0.15	0	0.1	0	0.05	0.07	0	0	0	0.06	0.13	0.02	0.1	0.08	0	0.09	0.03
		30	0.22	0.3	0.18	0.21	0.2	0.37	0.28	0.1	0.07	0.2	0.19	0.32	0.14	0.18	0.14	0.14	0.26	0.21	0.1	0.15	0.11	0.08	0.12	0.11	0.05	0.13	0.11	0.11	0.01	0.12	0.01	0.03
		40	0.38	0.47	0.31	0.3	0.23	0.38	0.33	0.38	0.23	0.3	0.27	0.42	0.42	0.21	0.36	0.24	0.36	0.35	0.15	0.25	0.15	0.1	0.18	0.18	0.3	0.25	0.08	0.04	0.05	0.01	0.14	0.11
		50	0.53	0.54	0.5	0.5	0.65	0.58	0.48	0.47	0.45	0.39	0.49	0.45	0.46	0.3	0.42	0.24	0.46	0.42	0.33	0.45	0.39	0.3	0.26	0.35	0.39	0.31	0.09	0.13	0.03	0.14	0.1	0.3
		60	0.71	0.87	0.67	0.46	0.88	0.76	0.71	0.59	0.44	0.72	0.7	0.59	0.78	0.39	0.59	0.49	0.65	0.52	0.48	0.51	0.49	0.51	0.46	0.57	0.63	0.58	0.12	0.12	0.05	0.06	0.14	0.09
		70	1.18	1.04	1.06	0.92	1.13	1.11	0.99	0.74	0.59	1.13	1.02	0.7	1.01	0.68	0.96	0.78	0.89	0.86	0.61	0.62	0.92	0.75	0.73	0.79	0.67	0.71	0.12	0.18	0.08	0.11	0.27	0.19
		80	1.81	1.88	1.41	1.33	1.72	1.59	1.48	1.24	1.04	1.44	1.39	1.31	1.31	1.36	1.65	1.31	1.37	1.23	1.09	1.14	1.2	1.14	0.94	0.92	0.84	1.17	0.37	0.4	0.21	0.15	0.38	0.44
	ABR peak 1 amp 16kHz	20	0.08	0.08	0.09	0.07	0.21	0.09	0	0.13	0.05	0.03	0.16	0.22	0.25	0.03	0.1	0.08	0.15	0.08	0.04	0	0	0.01	0.11	0.13	0.02	0.09	0.1	0.04	0	0.07	0.04	0.02
		30	0.26	0.11	0.26	0.18	0.38	0.16	0.17	0.26	0.17	0.11	0.22	0.26	0.35	0.16	0.2	0.18	0.21	0.22	0.09	0.11	0.09	0.12	0.21	0.21	0.15	0.02	0.08	0.08	0.09	0.15	0.06	0.06
		40	0.57	0.39	0.36	0.21	0.57	0.27	0.36	0.34	0.23	0.2	0.28	0.51	0.63	0.33	0.38	0.33	0.39	0.35	0.32	0.23	0.11	0.27	0.34	0.4	0.12	0.26	0.2	0.18	0.03	0.06	0.14	0.22
		50	0.52	0.42	0.6	0.37	0.75	0.38	0.4	0.51	0.44	0.38	0.36	0.62	0.84	0.35	0.65	0.35	0.47	0.45	0.41	0.28	0.26	0.42	0.58	0.45	0.46	0.52	0.26	0.12	0.22	0.11	0.25	0.35
		60	0.9	0.82	0.82	0.71	1.35	0.57	0.81	0.75	0.81	0.57	0.63	0.96	1.26	0.64	1	0.37	0.69	0.81	0.75	0.57	0.55	0.64	0.76	0.6	0.69	0.72	0.18	0.26	0.17	0.06	0.29	0.26
		70	1.29	1.21	1.15	1.07	1.66	1	1.02	1.19	1.52	0.81	0.91	1.15	1.88	1.23	1.72	0.46	1	1.1	0.89	0.85	0.88	0.89	0.84	1.07	0.91	1.18	0.26	0.28	0.31	0.19	0.43	0.4
		80	1.68	1.38	1.63	1.51	2.22	1.4	1.31	1.81	1.55	1.35	1.44	1.34	2.01	1.32	2.23	1.06	1.44	1.23	1.35	1.16	1.15	1.38	1.5	1.46	1.36	1.69	0.39	0.54	0.36	0.34	0.71	0.69
	ABR peak 1 amp 22.6kHz	20	0.1	0.07	0.02	0	0.08	0.07	0.04	0.02	0.03	0.03	0.2	0.12	0.06	0.11	0.12	0.08	0.13	0.14	0.02	0.08	0	0.01	0.09	0.04	0.01	0	0.05	0	0.02	0.04	0.06	0
		30	0.24	0.19	0.12	0.14	0.17	0.1	0.12	0.17	0.1	0.09	0.16	0.1	0.16	0	0.2	0.06	0.16	0.25	0.16	0.1	0.02	0.11	0.08	0.07	0.13	0.09	0	0	0.05	0.03	0	0
		40	0.25	0.24	0.27	0.15	0.31	0.17	0.22	0.17	0.27	0.17	0.26	0.44	0.18	0.1	0.18	0.26	0.11	0.29	0.17	0.17	0.22	0.21	0.07	0.06	0.19	0.25	0.06	0.09	0.1	0.08	0.05	0.12
		50	0.41	0.38	0.25	0.16	0.39	0.27	0.36	0.19	0.37	0.33	0.09	0.59	0.37	0.26	0.49	0.4	0.32	0.39	0.24	0.27	0.37	0.39	0.39	0.31	0.41	0.37	0	0.11	0.18	0.07	0.15	0.16
		60	0.69	0.62	0.56	0.4	0.67	0.43	0.39	0.54	0.43	0.47	0.39	0.65	0.58	0.38	0.58	0.48	0.61	0.7	0.49	0.34	0.45	0.62	0.48	0.52	0.51	0.56	0.29	0.23	0.16	0.27	0.26	0.11
		70	0.75	1.08	0.66	0.63	1.08	0.68	0.87	0.7	0.94	0.68	0.94	0.96	0.89	0.74	0.98	0.7	0.71	0.9	0.63	0.56	0.6	0.94	0.53	0.61	0.92	0.75	0.25	0.59	0.2	0.21	0.13	0.34
		80	1.26	1.21	1.12	0.98	1.38	1.03	0.9	0.99	1.4	1.21	0.94	1.33	1.25	0.75	1.86	0.64	1.03	0.84	0.93	0.87	0.88	1.28	1.02	0.89	1.4	1.17	0.43	0.4	0.39	0.3	0.38	0.56
	ABR peak 1 amp 32kHz	20	0.02	0.08	0.01	0.07	0.09	0.02	0.11	0.1	0.07	0.07	0.1	0.09	0.13	0.11	0.1	0	0	0.17	0	0.07	0.01	0.06	0.04	0.08	0.07	0.03	0.08	0.03	0.05	0.06	0.06	0.09
		30	0.17	0.2	0.2	0.07	0.13	0.05	0.19	0.11	0.11	0.13	0.3	0.11	0.21	0.21	0.12	0.16	0.12	0.21	0.16	0	0.09	0.06	0.11	0.06	0.11	0.06	0	0.02	0.12	0.04	0.05	0.05
		40	0.31	0.23	0.27	0.12	0.36	0.13	0.27	0.19	0.27	0.22	0.28	0.43	0.31	0.3	0.34	0.2	0.27	0.43	0.21	0.22	0.21	0.07	0.19	0.23	0.26	0.23	0.06	0	0.14	0.08	0.1	0.01
		50	0.43	0.41	0.4	0.3	0.44	0.22	0.25	0.31	0.44	0.35	0.2	0.53	0.44	0.44	0.63	0.28	0.3	0.41	0.21	0.23	0.27	0.22	0.39	0.22	0.36	0.43	0.05	0.13	0.3	0.08	0.24	0.01
		60	0.59	0.57	0.5	0.37	0.43	0.31	0.63	0.37	0.56	0.46	0.51	0.56	0.68	0.57	0.73	0.49	0.26	0.59	0.33	0.31	0.24	0.42	0.45	0.45	0.71	0.43	0.22	0.27	0.06	0.13	0.12	0.06
		70	0.82	0.59	0.88	0.43	1.07	0.49	0.56	0.52	0.92	0.64	0.58	0.92	0.96	0.53	1.01	0.53	0.47	0.62	0.56	0.45	0.53	0.54	0.52	0.54	0.89	0.54	0.16	0.15	0.27	0.22	0.29	0.28
		80	0.86	1.04	0.83	0.75	1.02	0.66	0.81	0.61	1.08	0.77	0.95	0.86	1	0.66	1.06	0.54	0.77	0.89	0.78	0.64	0.68	0.64	0.76	0.75	0.89	0.86	0.14	0.25	0.24	0.24	0.4	0.29
	ABR peak 1 amp 42.25kHz	20	0.03	0.13	0.04	0.03	0.09	0.02	0.06	0.1	0.02	0.06	0.1	0.12	0.06	0	0	0.12	0.02	0	0.06	0.04	0.06	0.09	0.04	0.03	0	0	0.05	-0.01		0.05	0.06
		30	0.02	0.03	0.07	0.06	0	0.03	0.08	0.07	0.06	0.04	0.04	0.14	0.03	0	0.02	0.02	0.06	0	0.04	0.04	0.11	0.07	0	0.09	0.08	0	0.04	0.04		0.1	0.04
		40	0	0.13	0.15	0.04	0.13	0.02	0.05	0.06	0.11	0	0.21	0.19	0.06	0	0.11	0.14	0.04	0.01	0.04	0.02	0.1	0.06	0.05	0.08	0.01	0	0.1	0.04		0.11	0
		50	0.12	0.34	0.33	0.04	0.28	0.09	0.2	0.09	0.26	0.23	0.36	0.31	0.09	0	0.21	0.22	0	0.15	0.18	0.14	0.08	0.12	0.04	0.22	0.05	0	0.09	0.18		0.1	0.03
		60	0.32	0.38	0.43	0.23	0.43	0.1	0.32	0.23	0.3	0.3	0.4	0.5	0.33	0	0.38	0.42	0	0.33	0.29	0.21	0.32	0.34	0.09	0.35	0.17	0	0.24	0.15		0.15	0.05
		70	0.43	0.64	0.5	0.47	0.69	0.35	0.29	0.38	0.51	0.51	0.48	0.65	0.42	0	0.55	0.5	0.08	0.41	0.42	0.32	0.38	0.5	0.22	0.38	0.28	0	0.06	0.13		0.09	0.19
		80	0.55	0.78	0.4	0.53	0.68	0.41	0.81	0.5	0.73	0.51	0.57	0.65	0.46	0	0.68	0.66	0.2	0.58	0.4	0.32	0.44	0.43	0.29	0.68	0.42	0	0.04	0.11		0.1	0.19
		Freq	Wildtype																			CMT1A											CMT1E
3 month of age	ABR threshold	5.6	45	50	60	50	45	50	45	60	45	55	70	30	35	45	50	60	45	45	40	60	55	70	50	50	60	60	45	40	50	50	60	85	85	85	85	85	85	60	85	85	85
		8	30	35	45	35	40	40	35	35	35	40	70	30	25	35	35	35	30	30	35	35	40	45	40	40	40	35	30	40	40	30	85	80	85	85	85	85	85	45	50	85	50
		11.3	20	25	30	30	30	30	25	25	25	30	60	20	30	30	30	30	25	20	25	30	30	35	25	30	40	30	25	25	25	35	80	55	80	85	50	80	85	40	40	80	85
		16	20	25	40	30	30	30	30	35	20	30	20	25	25	30	20	20	25	25	20	30	25	25	20	25	30	40	20	25	30	30	30	35	40	65	50	70	85	35	50	35	60
		22.6	30	35	40	30	40	35	35	30	25	35	30	20	50	35	25	30	20	30	35	25	40	35	40	35	30	30	25	25	20	40	50	50	55	55	55	65	85	50	45	45	80
		32	45	35	60	40		50	40	30	35	40	30	25	85	85	20	25	35	25	35	40	80	35	40	35	50	40	30	35	20	45	70	70	40	80	60	80	85	85	70	55	85
		42.25	60	85	50	55		85	50	55	50	50	85	50	85	80	85	70	65	45	85	50	85	60	50	75	65	45	35	85	50	65	55	85	60	85	85	85	85	85	85	85	85
	DPOAE threshold	5.6	80	80	80	80	80	80	80	85	85	85	85	50	65	85	85	75	65	80	80	80	80	75	80	80	80	85	85	80	80	80	85	80	85	85	75	85	80	80	85	60	85
		8	65	60	80	65	80	80	75	85	75	85	85	50	50	60	85	65	65	80	85	70	70	85	75	75	85	75	85	75	75	70	85	70	55	80	65	65	85	80	65	50	80
		11.3	35	30	70	35	40	40	35	60	40	75	60	20	30	30	60	30	25	40	45	35	35	80	30	40	65	35	45	35	35	35	60	30	30	75	30	35	70	45	40	30	70
		16	25	25	35	30	35	35	30	40	30	50	40	20	20	20	30	20	20	30	25	30	30	35	25	30	45	25	20	20	20	30	20	20	20	85	20	20	85	25	25	25	30
		22.6	35	30	50	40	35	35	35	35	30	35	55	20	45	30	40	30	25	35	35	40	40	40	25	30	50	35	40	35	30	40	30	30	35	85	20	20	85	40	45	35	85
		32	35	35	40	35	85	75	40	50	35	55	75	30	85	85	35	25	35	45	30	35	70	55	35	30	50	45	60	45	30	45	55	30	40	85	25	35	85	80	60	45	85
		42.25	55	85	65	80	85	80	80	55	45	70	85	30	80	85	85	35	50	50	85	75	85	85	55	70	85	65	65	85	30	65	85	85	40	85	35	85	85	85	60	85	85
	ABR peak 1 amp	5.6	0.44	0.33	0.4	0.39	0.42	0.4	0.46	0.48	0.5	0.47	0.19	0.34	0.72	0.43	0.4	0.28	0.48	0.61	0.56	0.27	0.33	0.2	0.39	0.45	0.33	0.48	0.38	0.41	0.39	0.37	0.05	0	0	0	0	0	0	0.11	0	0	0
		8	0.95	1.03	0.61	0.56	0.75	0.87	0.65	0.93	1.1	0.92	0.41	0.95	1.13	0.95	0.76	0.61	0.74	1.51	1.11	0.59	1.01	0.39	0.91	0.83	0.65	0.67	0.49	0.71	0.57	0.67	0	0.15	0	0	0	0	0	0.08	0.2	0	0.27
		11.3	1.26	1.47	1	0.88	0.91	1.22	1.12	1.61	1.6	1.47	0.5	1.26	1.59	1.49	1.34	0.85	1.04	2.47	2.18	1.1	1.2	0.7	1.18	1.2	0.91	1.35	0.98	1.26	0.99	0.54	0	0.26	0	0	0.08	0	0	0.21	0.14	0.34	0
		16	1.3	1.51	0.84	1.09	1.13	1.28	1.22	1.55	1.88	1.96	2.01	1.47	1.38	1.59	1.9	1.11	1.45	2.48	2.42	1.02	1.49	1.33	1.27	1.6	1.13	1.42	1.04	1.33	0.9	0.6	0.27	0.61	0.4	0.25	0.22	0.24	0	0.23	0.06	0.55	0.36
		22.6	1.02	1.06	0.73	0.53	0.55	1.12	0.96	1.24	1.1	1.11	0.93	1.38	0.51	0.91	1.45	1.04	0.84	1.91	1.69	1.32	1.16	0.76	0.73	1.15	1.41	0.91	1.01	1.11	0.92	0.55	0.23	0.51	0.22	0.26	0.08	0.15	0	0.31	0.18	0.43	0.11
		32	0.69	0.61	0.52	0.74		0.61	0.61	0.88	1.06	0.88	0.71	0.86	0	0	0.93	0.64	0.5	1.38	1.22	0.62	0	0.69	0.73	0.7	0.63	0.9	0.71	0.72	0.5	0.51	0.19	0.45	0.27	0	0.11	0	0	0	0.11	0.26	0
		42.25	0.38	0	0.48	0.52		0	0.49	0.67	0.49	0.54	0	0.48	0	0.14	0	0.25	0.26	0.68	0	0.45	0	0.62	0.31	0.41	0.8	0	0.25	0	0.27	0.34	0.12	0	0.16	0	0	0	0	0	0	0	0
	ABR peak 1 lat	5.6	1.8	1.8	1.92	1.8	1.96	1.96	1.88	2	1.68	1.92	2.16	1.84	1.76	1.92	1.96	1.96	2.08	1.84	1.92	2.04	2	2.08	2.04	2.08	2.2	2.12	2	2.08	1.88	2	2.32							2.4
		8	1.8	1.76	1.72	1.72	1.96	1.84	1.84	1.84	1.76	1.76	2	1.76	1.76	1.8	1.76	1.72	1.88	1.8	1.84	1.84	2	2.04	1.92	1.92	1.92	1.96	1.96	2.08	1.96	1.88		2.16						2.28	2.44		2.36
		11.3	1.56	1.56	1.6	1.56	1.6	1.68	1.72	1.72	1.56	1.64	1.68	1.6	1.52	1.64	1.64	1.56	1.88	1.68	1.68	1.72	1.76	1.84	1.76	1.72	1.84	1.76	1.72	1.72	1.72	1.76		2			1.96			2	2.24
		16	1.56	1.6	1.56	1.44	1.56	1.6	1.6	1.52	1.48	1.6	1.52	1.52	1.52	1.52	1.52	1.68	1.72	1.64	1.6	1.6	1.68	1.72	1.64	1.64	1.64	1.64	1.6	1.68	1.72	1.64	2.04	2	2.12	2.12	2	2.16		1.96	2.08	2.16	2.16
		22.6	1.52	1.56	1.52	1.44	1.72	1.68	1.56	1.6	1.4	1.56	1.56	1.48	1.68	1.64	1.52	1.44	1.56	1.6	1.56	1.56	1.76	1.72	1.64	1.68	1.56	1.6	1.6	1.68	1.64	1.56	2	1.84	1.96	2.12	1.88	1.88		1.96	2.04	2
		32	1.52	1.64	1.56	1.4		1.64	1.6	1.48	1.48	1.48	1.64	1.52			1.52	1.52	1.6	1.56	1.6	1.6		1.6	1.6	1.56	1.6	1.6	1.68	1.68	1.6	1.64	1.88	1.84	1.84		1.8				2.16	1.96
		42.25	1.4		1.48	1.36			1.6	1.44	1.44	1.48		1.52		1.48		1.52	1.72	1.56		1.56		1.8	1.6		1.76	1.52	1.6		1.64	1.72	2.12		1.8
		SLP
	ABR peak 1 amp 5.6kHz	20	0.05	0	0.05	0.06	0	0.1	0.08	0.01	0.2	0.04	0.12	0.06	0.07	0.05	0.01	0	0.05	0.09	0	0	0.09	0.06	0.02	0	0.01	0.1	0	0.05	0.06	0	0.01	0	0	0	0	0	0	0	0.04	0.05	0.09
		30	0.1	0.05	0.04	0.09	0.08	0.05	0.07	0.09	0.07	0	0.04	0.12	0.08	0	0.09	0.12	0.07	0.02	0.09	0.02	0.01	0	0.13	0.04	0.11	0.03	0.08	0.06	0.03	0.07	0	0	0	0	0	0	0	0.03	0	0.12	0
		40	0.07	0.1	0	0.16	0.02	0.06	0.13	0.05	0.13	0.04	0.08	0.12	0.07	0.09	0.07	0	0.1	0.17	0.11	0.01	0.05	0.03	0.05	0.13	0.06	0.13	0	0.17	0.06	0.02	0.02	0	0	0	0	0	0	0.05	0.1	0.07	0.05
		50	0.14	0.23	0.12	0.22	0.1	0.12	0.16	0.11	0.13	0.07	0	0.06	0.23	0.14	0.1	0	0.19	0.31	0.32	0.07	0.08	0.01	0.19	0.14	0.16	0.21	0.1	0.19	0.06	0.07	0.09	0	0	0	0	0	0	0.07	0.03	0.02	0
		60	0.23	0.3	0.27	0.26	0.16	0.13	0.26	0.21	0.28	0.23	0	0.38	0.2	0.16	0.2	0.16	0.33	0.39	0.37	0.2	0.21	0.09	0.2	0.26	0.32	0.3	0.18	0.29	0.13	0.23	0.08	0	0	0	0	0	0	0.07	0.05	0	0.08
		70	0.36	0.2	0.29	0.36	0.29	0.32	0.31	0.32	0.33	0.35	0.11	0.18	0.25	0.41	0.29	0.17	0.29	0.52	0.47	0.2	0.31	0.15	0.33	0.15	0.27	0.38	0.27	0.25	0.17	0.21	0.08	0	0	0	0	0	0	0.06	0.05	0.04	0.04
		80	0.44	0.33	0.4	0.39	0.42	0.4	0.46	0.48	0.5	0.47	0.19	0.34	0.72	0.43	0.4	0.28	0.48	0.61	0.56	0.27	0.33	0.2	0.39	0.45	0.33	0.48	0.38	0.41	0.39	0.37	0.05	0	0	0	0	0	0	0.11	0.06	0.01	0.02
	ABR peak 1 amp 8kHz	20	0	0.01	0	0.12	0.02	0.07	0.2	0.09	0.09	0.05	0.08	0.07	0	0.03	0.07	0.02	0.09	0	0.05	0.09	0.04	0.08	0.06	0.07	0	0.08	0.02	0	0.03	0.03	0	0.07	0	0	0	0	0	0.06	0.07	0.08	0.1
		30	0.14	0.03	0.05	0.09	0.17	0.07	0.12	0.04	0.15	0.01	0	0.18	0.09	0	0.06	0	0.07	0.18	0.12	0.1	0.05	0.1	0.03	0.04	0.04	0.13	0.09	0.02	0.08	0.06	0	0	0	0	0	0	0	0.05	0	0.02	0.04
		40	0.21	0.19	0.09	0.17	0.06	0.1	0.13	0.17	0.18	0.14	0	0.08	0.22	0.15	0.21	0.1	0.21	0.37	0.31	0.1	0.16	0.1	0.17	0.06	0.19	0.15	0.06	0.13	0.07	0.13	0	0	0	0	0	0	0	0.03	0.06	0	0
		50	0.36	0.31	0.23	0.31	0.26	0.18	0.28	0.22	0.34	0.24	0.13	0.29	0.24	0.29	0.3	0.24	0.28	0.46	0.37	0.21	0.19	0.22	0.25	0.23	0.15	0.47	0.08	0.27	0.16	0.11	0	0.11	0	0	0	0	0	0.07	0.13	0.09	0.09
		60	0.38	0.41	0.38	0.34	0.31	0.25	0.45	0.41	0.44	0.42	0.02	0.38	0.35	0.31	0.35	0.18	0.41	0.76	0.55	0.19	0.26	0.18	0.37	0.23	0.41	0.56	0.25	0.23	0.33	0.37	0	0.12	0	0	0	0	0	0.03	0.08	-0.05	0.06
		70	0.53	0.62	0.52	0.58	0.48	0.51	0.6	0.38	0.56	0.48	0.3	0.47	0.62	0.54	0.53	0.42	0.45	0.99	0.71	0.54	0.47	0.4	0.71	0.38	0.57	0.91	0.43	0.38	0.37	0.47	0	0.1	0	0	0	0	0	0.02	0.1	0.16	0.22
		80	0.95	1.03	0.61	0.56	0.75	0.87	0.65	0.93	1.1	0.92	0.41	0.95	1.13	0.95	0.76	0.61	0.74	1.51	1.11	0.59	1.01	0.39	0.91	0.83	0.65	0.67	0.49	0.71	0.57	0.67	0	0.15	0	0	0	0	0	0.08	0.2	0.02	0.27
	ABR peak 1 amp 11.3kHz	20	0.13	0.09	0.13	0.06	0	0	0.16	0.13	0.04	0.07	0	0.1	0.08	0.09	0.04	0.09	0.11	0.2	0.02	0	0	0.02	0.03	0.09	0.03	0.09	0.03	0.03	0.04	0.04	0.08	0.01	0.1	0	0.03	0.05	0	0.08	0.04	0.07	0.01
		30	0.22	0.26	0.23	0.16	0.13	0.15	0.19	0.2	0.17	0.1	0	0.25	0.16	0.14	0.15	0.14	0.12	0.38	0.24	0.06	0.13	0.05	0.17	0.12	0.04	0.27	0.26	0.18	0.07	0.03	0.1	0.04	0.02	0	0.06	0	0	0.05	0.03	0.01	0
		40	0.37	0.13	0.32	0.24	0.21	0.28	0.2	0.29	0.41	0.32	0.05	0.32	0.18	0.31	0.35	0.26	0.22	0.58	0.46	0.17	0.23	0.16	0.29	0.23	0.38	0.53	0.22	0.3	0.1	0.12	0.04	0.08	0	0	0.09	0	0	0.07	0.04	0.15	0
		50	0.47	0.57	0.39	0.26	0.25	0.25	0.35	0.55	0.65	0.57	0.05	0.36	0.36	0.47	0.5	0.38	0.38	0.92	0.51	0.34	0.33	0.41	0.37	0.34	0.46	0.47	0.33	0.34	0.27	0.23	0.07	0.05	0.13	0	0.1	0.06	0	0	0	0.16	0.06
		60	0.56	0.48	0.67	0.57	0.38	0.42	0.64	0.56	0.94	0.62	0.3	0.5	0.35	0.64	0.61	0.43	0.38	1.14	0.63	0.56	0.44	0.47	0.51	0.35	0.52	0.64	0.29	0.49	0.33	0.31	0.09	0.17	0.11	0	0	0.11	0	0.16	0.14	0.17	0
		70	0.72	0.76	0.82	0.37	0.65	0.82	0.76	1.07	0.77	0.85	0.43	0.69	0.99	0.79	0.81	0.53	0.58	1.67	1.12	0.59	0.73	0.49	0.73	0.78	0.77	0.72	0.63	0.66	0.48	0.37	0.06	0.17	0.05	0	0.18	0	0	0.23	0.12	0.07	0.05
		80	1.26	1.47	1	0.88	0.91	1.22	1.12	1.61	1.6	1.47	0.5	1.26	1.59	1.49	1.34	0.85	1.04	2.47	2.18	1.1	1.2	0.7	1.18	1.2	0.91	1.35	0.98	1.26	0.99	0.54	0.19	0.26	0.23	0	0.08	0.13	0	0.21	0.14	0.34	-0.08
	ABR peak 1 amp 16kHz	20	0.12	0.1	0.15	0.06	0.06	0.07	0.15	0	0.2	0.19	0.13	0.1	0	0.09	0.15	0.15	0.02	0.17	0.16	0.16	0.05	0.08	0.11	0.09	0.04	0.13	0.05	0.07	0.04	0.01	0.04	0.07	0	0.02	0.07	0	0	0.03	0.01	0.01	0
		30	0.15	0.14	0.12	0.15	0.13	0.16	0.15	0.06	0.27	0.28	0.17	0.18	0.15	0.16	0.35	0.24	0.21	0.35	0.3	0.05	0.15	0.17	0.12	0.16	0.17	0.22	0.15	0.14	0.07	0.05	0.06	0.17	0.05	0.07	0.02	0.07	0	0.08	0	0.08	0.03
		40	0.2	0.24	0.29	0.25	0.24	0.17	0.33	0.28	0.34	0.35	0.37	0.3	0.22	0.31	0.3	0.19	0.35	0.58	0.45	0.25	0.32	0.14	0.23	0.28	0.28	0.31	0.23	0.35	0.17	0.08	0	0.08	0.06	0.03	0.05	0.06	0	0.02	0.01	0.13	0.01
		50	0.62	0.47	0.42	0.41	0.23	0.36	0.43	0.22	0.57	0.69	0.6	0.52	0.52	0.42	0.52	0.45	0.42	0.84	0.58	0.41	0.3	0.29	0.38	0.44	0.39	0.61	0.38	0.46	0.2	0.12	0.11	0.15	0.23	0.04	0.17	0.04	0	0.28	0.07	0.18	0.18
		60	0.69	0.62	0.57	0.51	0.53	0.59	0.66	0.6	1.02	0.93	0.89	0.73	0.85	0.77	0.99	0.44	0.51	1.27	1.13	0.71	0.73	0.38	0.74	0.59	0.55	0.65	0.45	0.61	0.37	0.31	0.25	0.25	0.1	0.09	0.08	0	0	0.11	0.04	0.27	0.16
		70	0.95	0.8	0.66	0.68	0.73	0.82	0.81	1.03	1.16	1.35	1.16	0.98	1.35	1.1	1.26	0.78	0.87	1.84	1.59	0.75	0.93	0.77	0.76	0.98	0.88	0.71	0.92	0.96	0.62	0.3	0.21	0.36	0.19	0.06	0.01	0.25	0	0.31	0.19	0.14	0.25
		80	1.3	1.51	0.84	1.09	1.13	1.28	1.22	1.55	1.88	1.96	2.01	1.47	1.38	1.59	1.9	1.11	1.45	2.48	2.42	1.02	1.49	1.33	1.27	1.6	1.13	1.42	1.04	1.33	0.9	0.6	0.27	0.61	0.4	0.25	0.22	0.24	0	0.23	0.06	0.55	0.36
	ABR peak 1 amp 22.6kHz	20	0.05	0.05	0.04	0.03	0.08	0.02	0.13	0.13	0.08	0.12	0.02	0.13	0.01	0.05	0.02	0.17	0.08	0.05	0.02	0.12	0.01	0.02	0.09	0.09	0.13	0.09	0	0.05	0.1	0.07	0.05	0.07	0	0.03	0.07	0	0	0.02	0	0	0
		30	0.08	0.12	0.07	0.14	0.02	0.13	0.05	0.2	0.18	0.1	0.12	0.24	0.07	0.07	0.09	0.23	0.13	0.24	0.11	0.16	0.11	0.1	0.09	0.15	0.21	0.25	0.14	0.14	0.13	0.05	0	0.07	0.06	0.1	0.06	0.03	0	0.08	0.03	0.12	0.04
		40	0.29	0.17	0.18	0.14	0.14	0.06	0.17	0.23	0.25	0.29	0.21	0.14	0.04	0.13	0.2	0.32	0.16	0.36	0.22	0.25	0.15	0.18	0.14	0.19	0.27	0.3	0.28	0.22	0.23	0.06	0.06	0.06	0.07	0.05	0.08	0.02	0	0.09	0.12	0.02	0
		50	0.32	0.18	0.21	0.28	0.21	0.2	0.09	0.2	0.49	0.28	0.3	0.37	0.1	0.39	0.33	0.38	0.21	0.49	0.5	0.48	0.29	0.26	0.34	0.34	0.43	0.25	0.32	0.37	0.34	0.25	0.19	0.23	0.08	0.01	0.04	0	0	0.1	0.07	0.08	0
		60	0.65	0.39	0.35	0.36	0.33	0.41	0.37	0.47	0.77	0.53	0.35	0.64	0.26	0.48	0.56	0.52	0.4	0.85	0.59	0.71	0.51	0.38	0.35	0.35	0.65	0.55	0.31	0.39	0.54	0.39	0.21	0.2	0.11	0.01	0.11	0	0	0.11	0.1	0.06	0.09
		70	0.69	0.78	0.46	0.46	0.3	0.65	0.5	0.72	1.07	0.87	0.71	0.69	0.41	0.83	0.9	0.55	0.57	1.31	0.96	1.06	0.82	0.67	0.68	0.71	1.09	0.81	0.41	0.72	0.51	0.48	0.32	0.25	0.2	0.08	0.14	0.11	0	0.11	0.12	0.25	0.14
		80	1.02	1.06	0.73	0.53	0.55	1.12	0.96	1.24	1.1	1.11	0.93	1.38	0.51	0.91	1.45	1.04	0.84	1.91	1.69	1.32	1.16	0.76	0.73	1.15	1.41	0.91	1.01	1.11	0.92	0.55	0.23	0.51	0.22	0.26	0.08	0.15	0	0.31	0.18	0.43	0.11
	ABR peak 1 amp 32kHz	20	0.09	0.01	0	0.1		0.07	0	0.04	0.09	0.03	0.06	0.08	0	0	0.07	0.06	0.07	0.1	0.02	0.06	0.03	0	0.03	0.09	0.11	0.1	0	0.05	0.04	0	0.01	0.02	0.03	0.04	0	0.08	0	0.02	0	0.02	0.06
		30	0.12	0.09	0	0.15		0.07	0.15	0.23	0.11	0.04	0.15	0.11	0	0	0.17	0.22	0.03	0.24	0.07	0.09	0.06	0.03	0.09	0.13	0.03	0.19	0.08	0	0.07	0.07	0	0.04	0.03	0.03	0	0	0	0	0	0.05	0.12
		40	0.05	0.06	0.1	0.21		0	0.2	0.21	0.24	0.17	0.28	0.17	0	0	0.36	0.07	0.16	0.46	0.37	0.25	0.04	0.16	0.17	0.31	0.1	0.25	0.36	0.13	0.23	0.06	0.04	0.16	0.13	0.1	0.08	0	0	0.06	0.05	0.12	0.13
		50	0.28	0.29	0.21	0.27		0.17	0.39	0.4	0.37	0.21	0.39	0.21	0	0	0.43	0.27	0.2	0.68	0.61	0.24	0.11	0.34	0.36	0.42	0.27	0.37	0.25	0.26	0.26	0.16	0.13	0.17	0.06	0	0.08	0.16	0	0.16	0.06	0.06	0.03
		60	0.35	0.34	0.29	0.33		0.28	0.18	0.59	0.42	0.42	0.64	0.6	0	0	0.81	0.38	0.22	0.97	0.78	0.59	0.06	0.34	0.4	0.7	0.3	0.49	0.28	0.36	0.3	0.3	0.07	0.06	0.18	0.08	0.19	0.13	0	0.1	0.06	0.11	0.07
		70	0.49	0.43	0.48	0.56		0.44	0.44	0.79	0.92	0.52	0.68	0.83	0	0	0.76	0.5	0.44	1.11	1.02	0.61	0.07	0.51	0.52	0.74	0.55	0.58	0.58	0.49	0.41	0.38	0.29	0.26	0.18	0.11	0.14	0.17	0	0.02	0.1	0.19	0.16
		80	0.69	0.61	0.52	0.74		0.61	0.61	0.88	1.06	0.88	0.71	0.86	0	0	0.93	0.64	0.5	1.38	1.22	0.62	0.26	0.69	0.73	0.7	0.63	0.9	0.71	0.72	0.5	0.51	0.19	0.45	0.27	0.17	0.11	0.11	0	0.05	0.11	0.26	0.08
	ABR peak 1 amp 42.25kHz	20	0	0	0.03	0.06		0	0.05	0.08	0.14	0	0	0.1	0	0.02	0	0.05	0.09	0.07	0	0.01	0.07	0.13	0.09	0.07	0.15	0.02	0.08	0	0.09		0	0	0	0	0	0	0	0.09	0.1	0	0
		30	0.03	0	0.06	0.07		0	0.08	0.11	0.04	0.05	0	0.07	0	0	0	0	0.01	0.07	0	0.05	0.1	0.01	0.06	0	0.04	0	0	0.05	0		0.03	0	0.08	0	0	0	0	0.09	0	0.09	0.07
		40	0	0	0.06	0.04		0	0	0.06	0.11	0.06	0	0.19	0	0	0	0.04	0.03	0.11	0	0.08	0.05	0.01	0.01	0.05	0.15	0.07	0.05	0.03	0.04		0.04	0	0.03	0	0	0	0	0.01	0.06	0.1	0.03
		50	0.12	0	0.25	0.14		0	0.31	0.12	0.28	0.21	0	0.24	0	0.06	0	0.05	0.08	0.3	0	0.18	0.03	0.14	0.07	0.05	0.34	0.06	0	0.1	0.04		0.03	0	0.08	0	0	0	0	0.02	0.03	0.08	0.04
		60	0.12	0	0.32	0.13		0	0.26	0.36	0.41	0.36	0	0.45	0	0.04	0	0.12	0	0.5	0	0.19	0.23	0.34	0.07	0.16	0.42	0.12	0.03	0.12	0.04		0.03	0	0.23	0	0	0	0	0.02	0.04	0.05	0.04
		70	0.24	0	0.4	0.26		0	0.22	0.53	0.64	0.44	0	0.41	0	0.08	0	0.31	0.09	0.55	0	0.34	0.29	0.51	0.06	0.29	0.57	0.19	0.02	0.27	0.1		0.03	0	0.06	0	0	0	0	0.09	0.13	0.02	0.08
		80	0.38	0	0.48	0.52		0	0.49	0.67	0.49	0.54	0	0.48	0	0.14	0	0.25	0.26	0.68	0	0.45	0.43	0.62	0.31	0.41	0.8	0.25	0.02	0.27	0.34		0.12	0	0.16	0	0	0	0	0.01	0.23	0	0.06
		Freq	Wildtype															CMT1A										CMT1E
4 month of age	ABR threshold	5.6	50	50	45	40	40	45	50	40	70	50	50	45	50	45	40	45	55	50	60	70	60	50	85	55	55	70	85	85	85	85	85	85	85	60	75	85	85
		8	40	40	35	35	40	25	35	40	65	25	45	40	35	30	35	45	40	35	40	45	40	40	35	35	45	85	75	85	85	75	80	85	85	80	55	85	85
		11.3	30	30	20	20	25	25	25	20	50	25	30	30	30	20	25	30	30	40	35	30	25	30	30	25	25	80	80	85	85	70	80	80	85	60	50	85	85
		16	25	30	30	25	20	25	30	25	30	20	40	25	25	25	20	25	35	30	45	30	30	25	25	35	20	50	45	85	85	45	55	40	65	85	65	85	80
		22.6	35	30	35	35	35	30	40	30	45	30	85	30	35	30	35	30	30	35	30	30	35	60	30	30	30	50	50	85	85	60	60	85	85	60	85	70	70
		32	45	35	50	40	35	30	85	35	40	40	85	85	35	25	35	40	40	40	50	40	40	85	85	35	45	45	70	85	85	60	85	85	85	85	85	75	85
		42.25	50	80	85	50	60	35	85	55	80	70	85	85	50	45	85	85	60	55	70	55	70	85	85	85	85	85	85	85	85	85	85	85	85	85	85	85	85
	DPOAE threshold	5.6	85	85	80	80	85	80	80	85	80	75	55	80	85	80	80	85	80	80	85	85	85	85	85	80	80	80	80	80	85	85	85	80	80	85	75	80	80
		8	85	80	60	65	85	70	80	85	80	55	50	85	80	80	85	75	75	75	85	75	85	75	80	85	85	80	60	85	85	85	70	75	60	55	55	85	85
		11.3	70	65	35	30	50	35	40	75	75	30	40	55	55	40	45	30	35	35	65	40	65	40	40	60	70	50	35	80	80	75	35	40	55	40	50	75	65
		16	40	30	25	30	35	30	30	35	65	25	25	20	20	30	25	25	30	25	45	35	45	35	20	25	25	25	20	85	85	60	20	25	60	35	65	75	55
		22.6	40	35	35	35	35	30	35	35	45	25	85	40	35	35	35	35	30	30	50	35	40	55	35	65	35	35	35	80	85	65	25	75	75	50	85	85	85
		32	65	80	70	35	40	35	85	50	70	30	85	80	30	45	30	55	55	60	60	35	55	85	70	40	45	35	40	85	85	55	60	85	85	85	85	85	85
		42.25	60	85	80	50	85	45	85	60	85	55	85	85	65	50	85	85	70	55	85	65	85	85	85	85	85	85	85	85	85	85	85	85	85	85	85	85	85
	ABR peak 1 amp	5.6	0.38	0.27	0.21	0.43	0.37	0.48	0.32	0.38	0.26	0.34	0.35	0.31	0.31	0.61	0.56	0.27	0.25	0.28	0.14	0	0.24	0.23	0	0.25	0.23	0.06	0	0	0	0	0	0	0	0.07	0.02	0	0
		8	0.66	0.87	0.81	0.71	0.58	0.96	0.64	0.71	0.33	0.85	0.8	0.53	0.69	1.51	1.11	0.64	0.61	0.8	0.38	0.29	0.38	0.58	0.66	0.44	0.53	0	0.15	0	0	0.07	0	0	0	0	0.22	0	0
		11.3	1.28	1.53	0.98	1.01	0.86	0.97	1.14	1.2	0.66	1.18	0.81	1.28	0.77	2.47	2.18	1.1	0.64	1.22	0.66	0.65	0.74	0.91	1.17	0.56	0.69	0	0	0	0	0.09	0.07	0.34	0	0.11	0.1	0	0
		16	1.76	1.51	1.13	1.21	1.25	1.5	1.16	0.75	1.72	1.38	0.78	1.18	1.08	2.48	2.42	1.09	0.78	1.22	0.66	0.84	0.91	1.13	1.22	0.95	1.43	0.31	0.22	0	0	0.15	0.35	0.29	0.11	0	0.08	0	0.22
		22.6	1.03	1.33	1	0.87	0.77	0.99	0.85	0.78	1.18	1.34	0	0.9	0.75	1.91	1.69	0.9	0.72	0.91	1.04	0.58	0.67	0.35	1.29	1.03	1.25	0.35	0.18	0	0	0.31	0.27	0	0	0.21	0	0.15	0.11
		32	0.8	0.83	0.51	0.57	0.66	0.58	0	0.86	0.8	1.04	0	0	0.59	1.38	1.22	0.52	0.55	0.69	0.52	0.52	0.67	0	0	0.49	0.58	0.53	0.07	0	0	0.19	0	0	0	0	0	0.15	0
		42.25	0.52	0.49	0	0.34	0.34	0.63	0	0.47	0.1	0.36	0	0	0.33	0.68	0	0	0.38	0.47	0.26	0.22	0.4	0	0	0	0	0	0	0	0	0.2	0	0	0	0	0	0	0
	ABR peak 1 lat	5.6	1.96	1.84	1.88	1.8	1.8	1.8	1.88	1.88	2.4	1.8	2.04	1.8	2.04	1.84	1.92	2.16	2.2	2.04	2.24	2.24	2.12	2.04		2.28	2.16	2.48								2.44
		8	1.8	1.76	1.76	1.76	1.8	1.8	1.84	1.84	1.84	1.72	1.8	1.84	1.96	1.8	1.84	2.04	2.04	2.08	2.12	2	2.08	2.12	2.08	2.08	2.04		2.52			2.24					2.52
		11.3	1.72	1.68	1.52	1.6	1.72	1.68	1.56	1.64	1.72	1.6	1.68	1.64	1.92	1.68	1.68	1.84	1.92	1.88	1.88	1.76	1.88	1.92	1.68	2.12	2.04					2.52	2.08			2.04	2.2
		16	1.64	1.6	1.52	1.52	1.48	1.6	1.64	1.52	1.56	1.52	1.64	1.56	1.68	1.64	1.6	1.76	1.84	1.76	1.88	1.68	1.72	1.76	1.68	1.72	1.72	2	2.2			2	2	1.84			2.24
		22.6	1.56	1.6	1.48	1.44	1.52	1.52	1.6	1.48	1.56	1.52		1.64	1.72	1.6	1.56	1.72	1.72	1.72	1.72	1.72	1.72	2.08	1.76	1.8	1.72	2	1.96			1.88	1.96			2		2.36	2.24
		32	1.6	1.6	1.68	1.48	1.52	1.56		1.4	1.52	1.52			1.6	1.56	1.6	1.72	1.72	1.72	1.76	1.68	1.72			1.72	1.72	1.88	2			1.88
		42.25	1.4			1.44	1.56	1.44		1.52		1.76			1.64	1.56			1.76	1.76	1.84	1.6	1.8					1.8				1.8
		SLP
	ABR peak 1 amp 5.6kHz	20	0.09	0.1	0.1	0	0.07	0.14	0.1	0	0.1	0.13	0	0.03	0	0.09	0	0.05	0.01	0.01	0.01	0	0.03	0.01	0.07	0.03	0.05	0.01	0	0	0	0	0	0.03	0.04	0	0.07	0.02	0.01
		30	0.07	0.02	0	0.03	0.08	0.09	0.06	0.05	0	0.11	0.1	0.06	0.01	0.02	0.09	0.05	0.06	0.06	0.07	0	0.09	0.07	0.07	0.12	0.06	0.02	0	0	0	0	0	0.1	0.07	0.07	0	0	0.03
		40	0.05	0.07	0.05	0.12	0.14	0.02	0.06	0.07	0.01	0.09	0.06	0.07	0.1	0.17	0.11	0.07	0.06	0.08	0.12	0	0.04	0.14	0	0.02	0	0.02	0	0	0	0	0	0.09	0	0.07	0	0.06	0
		50	0.13	0.15	0.15	0.23	0.09	0.23	0.14	0.1	0.1	0.05	0.12	0.12	0.14	0.31	0.32	0.12	0.03	0.13	0.07	0	0.12	0.09	0.07	0.03	0.08	0	0	0	0	0	0	0	0.02	0.07	0	0.07	0.1
		60	0.22	0.21	0.13	0.26	0.26	0.25	0.14	0.14	0.03	0.16	0.1	0.11	0.14	0.39	0.37	0.13	0.11	0.21	0.13	0	0.21	0.13	0	0.12	0.09	0.07	0	0	0	0	0	0.04	0	0.08	0.02	0.1	0
		70	0.34	0.36	0.22	0.35	0.33	0.34	0.19	0.16	0.11	0.19	0.11	0.13	0.27	0.52	0.47	0.3	0.19	0.19	0.1	0	0.16	0.17	0.11	0.2	0.28	0.12	0	0	0	0	0	0.01	0.04	0.04	0.11	0.06	0.09
		80	0.38	0.27	0.21	0.43	0.37	0.48	0.32	0.38	0.26	0.34	0.35	0.31	0.31	0.61	0.56	0.27	0.25	0.28	0.17	0	0.24	0.23	0.03	0.25	0.23	0.06	0	0	0	0	0	0	0.06	0.07	0.02	0.11	0.1
	ABR peak 1 amp 8kHz	20	0	0.03	0	0.03	0.05	0.07	0	0.08	0.14	0.07	0	0.09	0.04	0	0.05	0	0	0.06	0.09	0.05	0.04	0.13	0.04	0.04	0.04	0	0.01	0	0	0	0.05	0.02	0.11	0	0.08	0.09	0.09
		30	0.03	0.04	0	0.02	0.08	0.09	0.06	0.03	0.11	0.15	0.11	0.06	0.02	0.18	0.12	0	0.04	0.11	0.06	0.08	0.09	0.12	0.07	0	0.01	0	0.04	0	0	0.01	0.09	0.04	0	0.03	0.01	0.07	0
		40	0.17	0.1	0.07	0.32	0.16	0.2	0.14	0.13	0	0.06	0.06	0.12	0.12	0.37	0.31	0.09	0.03	0.15	0.15	0.02	0.09	0.07	0.12	0.07	0.07	0	0.07	0	0	0.04	0.08	0.06	0.06	0	0.03	0	0.05
		50	0.28	0.31	0.22	0.29	0.2	0.27	0.19	0.31	0.03	0.26	0.14	0.21	0.21	0.46	0.37	0.16	0.21	0.08	0.03	0.09	0.15	0.09	0.2	0.19	0.2	0	0.15	0	0	0.1	0.05	0.02	0.06	0.05	0.11	0.04	0.03
		60	0.39	0.34	0.26	0.51	0.36	0.53	0.31	0.31	0.11	0.23	0.34	0.29	0.28	0.76	0.55	0.2	0.24	0.21	0.12	0.14	0.27	0.2	0.26	0.36	0.36	0	0.01	0	0	0	0.03	0.02	0	0.08	0.01	0.05	0.02
		70	0.54	0.56	0.44	0.74	0.51	0.61	0.38	0.61	0.15	0.37	0.45	0.36	0.38	0.99	0.71	0.35	0.41	0.44	0.29	0.11	0.23	0.28	0.34	0.21	0.4	0	0.11	0	0	0.05	0.08	0	0	0	0.07	0.08	0.05
		80	0.66	0.87	0.81	0.71	0.58	0.96	0.64	0.71	0.33	0.85	0.8	0.53	0.69	1.51	1.11	0.64	0.61	0.8	0.38	0.29	0.38	0.58	0.66	0.44	0.53	0	0.15	0	0	0.07	0.13	0.16	0.1	0.14	0.22	0.13	0.04
	ABR peak 1 amp 11.3kHz	20	0	0.04	0.05	0.11	0	0.08	0.07	0.1	0.03	0.01	0.05	0	0.06	0.2	0.02	0.01	0.03	0.02	0	0.03	0.06	0.02	0.13	0	0.04	0.11	0	0	0	0	0.04	0.03	0.06	0	0	0.03	0.02
		30	0.17	0.15	0.19	0.28	0.09	0.19	0.18	0.19	0.06	0.22	0.07	0.12	0.05	0.38	0.24	0.11	0.04	0.07	0	0.07	0.08	0.05	0.09	0.08	0.09	0	0	0	0	0	0.09	0.05	0.11	0.01	0	0.14	0.07
		40	0.36	0.27	0.26	0.39	0.22	0.42	0.27	0.22	0.08	0.33	0.13	0.21	0.18	0.58	0.46	0.22	0.11	0.32	0.11	0.1	0.1	0.17	0.11	0.13	0.26	0.1	0	0	0	0.03	0.06	0.06	0.07	0	0.03	0.1	0.05
		50	0.46	0.47	0.26	0.5	0.32	0.43	0.28	0.39	0.12	0.37	0.24	0.38	0.24	0.92	0.51	0.22	0.31	0.34	0.27	0.21	0.21	0.22	0.33	0.19	0.32	0.01	0.01	0	0	0	0.11	0.15	0.02	0.02	0.11	0.05	0.1
		60	0.5	0.69	0.43	0.69	0.5	0.53	0.4	0.52	0.23	0.41	0.34	0.53	0.27	1.14	0.63	0.3	0.31	0.3	0.28	0.17	0.36	0.26	0.37	0.44	0.36	0.08	0.08	0	0	0	0.1	0.13	0.03	0.12	0.07	0.04	0.06
		70	0.82	0.88	0.72	0.84	0.61	0.81	0.52	0.64	0.38	0.56	0.58	0.79	0.54	1.67	1.12	0.45	0.44	0.57	0.24	0.19	0.44	0.66	0.62	0.46	0.65	0.06	0.02	0	0	0.23	0.07	0.05	0	0	0.09	0.11	0.07
		80	1.28	1.53	0.98	1.01	0.86	0.97	1.14	1.2	0.66	1.18	0.81	1.28	0.77	2.47	2.18	1.1	0.64	1.22	0.66	0.65	0.74	0.91	1.17	0.56	0.69	0.26	0.23	0	0	0.09	0.07	0.34	0.08	0.11	0.1	0.06	-0.02
	ABR peak 1 amp 16kHz	20	0.08	0.06	0.11	0.07	0.12	0.14	0.01	0.03	0.03	0.2	0.06	0.11	0.02	0.17	0.16	0	0.1	0.11	0.05	0.08	0.1	0.07	0.03	0	0.08	0.09	0.08	0	0	0	0.05	0.09	0.06	0	0.02	0.12	0.11
		30	0.23	0.21	0.16	0.14	0.22	0.18	0.15	0.17	0.1	0	0.1	0.1	0.16	0.35	0.3	0.04	0.06	0.13	0.1	0.15	0.15	0.09	0.06	0.14	0.12	0.05	0	0	0	0.1	0.09	0	0.06	0.11	0.12	0.05	0.08
		40	0.32	0.25	0.31	0.36	0.27	0.38	0.12	0.11	0.22	0.31	0.05	0.27	0.28	0.58	0.45	0.16	0.09	0.15	0.02	0.08	0.26	0.18	0.16	0.17	0.29	0.07	0.08	0	0	0.01	0	0.06	0.1	0	0	0.08	0
		50	0.53	0.49	0.3	0.5	0.35	0.35	0.2	0.35	0.46	0.36	0.29	0.44	0.44	0.84	0.58	0.35	0.2	0.3	0.24	0.22	0.26	0.29	0.24	0.16	0.24	0.09	0.07	0	0	0.08	0.02	0.06	0	0.04	0.05	0.11	0.06
		60	0.75	0.92	0.37	0.54	0.64	0.63	0.33	0.38	0.93	0.39	0.37	0.61	0.55	1.27	1.13	0.42	0.34	0.39	0.32	0.25	0.45	0.49	0.66	0.36	0.55	0.16	0.11	0	0	0.23	0.09	0.15	0.08	0.18	0	0.14	0
		70	1.25	1.17	0.71	0.83	0.82	0.88	0.75	0.72	1.1	0.98	0.46	0.93	0.65	1.84	1.59	0.69	0.43	0.73	0.55	0.34	0.9	0.71	1.05	0.48	0.77	0.38	0.2	0	0	0.22	0.21	0.13	0	0.06	0.14	0	0.06
		80	1.76	1.51	1.13	1.21	1.25	1.5	1.16	0.75	1.72	1.38	0.78	1.18	1.08	2.48	2.42	1.09	0.78	1.22	0.66	0.84	0.91	1.13	1.22	0.95	1.43	0.31	0.22	0	0	0.15	0.35	0.29	0.11	0.15	0.08	0	0.22
	ABR peak 1 amp 22.6kHz	20	0.04	0.05	0.03	0.04	0.08	0.03	0.05	0.02	0	0.08	0	0.05	0.02	0.05	0.02	0.03	0.09	0.04	0.08	0.06	0.07	0.06	0.04	0.04	0.11	0.07	0.05	0	0	0.05	0.01	0.1	0	0.05	0.06	0.02	0.11
		30	0	0.1	0.03	0.06	0.09	0.11	0.05	0.14	0.03	0.22	0	0.16	0.04	0.24	0.11	0.11	0.11	0.06	0.07	0.17	0.09	0.01	0.16	0.06	0.08	0	0.02	0	0	0.04	0.05	0.03	0.04	0.05	0.06	0.07	0
		40	0.23	0.21	0.08	0.2	0.13	0.19	0.16	0.23	0	0.32	0	0.14	0.1	0.36	0.22	0.12	0.13	0.13	0.19	0.06	0.14	0.08	0.29	0.17	0.31	0.04	0.03	0	0	0.06	0.01	0.03	0.04	0.04	0.07	0.06	0
		50	0.35	0.4	0.28	0.33	0.23	0.27	0.28	0.39	0.26	0.35	0	0.29	0.19	0.49	0.5	0.22	0.13	0.18	0.4	0.13	0.15	0	0.41	0.28	0.48	0.12	0.07	0	0	0.06	0.06	0.06	0.03	0.02	0.07	0	0.05
		60	0.49	0.56	0.44	0.37	0.35	0.4	0.43	0.38	0.38	0.47	0	0.4	0.24	0.85	0.59	0.33	0.39	0.32	0.59	0.25	0.25	0.09	0.73	0.45	0.44	0.11	0.11	0	0	0.2	0.15	0.02	0.07	0.17	0	0	0.03
		70	0.7	0.91	0.68	0.57	0.48	0.67	0.69	0.62	0.61	0.6	0	0.57	0.38	1.31	0.96	0.58	0.57	0.42	0.92	0.49	0.47	0.21	0.85	0.69	0.76	0.34	0.05	0	0	0.15	0.11	0.1	0.09	0.09	0.05	0.04	0.07
		80	1.03	1.33	1	0.87	0.77	0.99	0.85	0.78	1.18	1.34	0	0.9	0.75	1.91	1.69	0.9	0.72	0.91	1.04	0.58	0.67	0.35	1.29	1.03	1.25	0.35	0.18	0	0	0.31	0.27	0.03	0.06	0.21	0	0.15	0.11
	ABR peak 1 amp 32kHz	20	0.04	0.03	0	0.08	0.07	0	0	0.06	0.08	0	0	0	0.04	0.1	0.02	0	0.09	0.02	0	0.04	0.11	0	0	0.08	0.07	0	0.02	0	0	0.04	0	0.04	0.04	0.13	0	0	0.01
		30	0	0.04	0.08	0.12	0.12	0.08	0	0.11	0	0.23	0	0	0.05	0.24	0.07	0.06	0.05	0.11	0.05	0.05	0.11	0	0.01	0.03	0.05	0.07	0	0	0	0.08	0	0.01	0	0.08	0.04	0	0.01
		40	0.11	0.22	0	0.16	0.23	0.17	0	0.19	0.15	0.18	0	0	0.15	0.46	0.37	0.2	0.15	0.22	0.06	0.11	0.22	0	0	0.06	0.05	0.13	0.05	0	0	0.08	0	0.04	0.05	0.01	0.05	0	0.06
		50	0.23	0.36	0.06	0.22	0.18	0.28	0	0.25	0.13	0.17	0	0	0.24	0.68	0.61	0.21	0.16	0.19	0.19	0.24	0.29	0	0	0.32	0.15	0.11	0.13	0	0	0.13	0	0.06	0.09	0.13	0	0.06	0
		60	0.32	0.51	0.1	0.37	0.4	0.31	0	0.36	0.46	0.6	0	0	0.31	0.97	0.78	0.42	0.34	0.32	0.26	0.23	0.31	0	0.04	0.39	0.25	0.12	0	0	0	0.09	0	0.02	0.06	0	0	0.11	0.04
		70	0.56	0.84	0.35	0.33	0.54	0.46	0	0.63	0.53	0.64	0	0	0.43	1.11	1.02	0.32	0.49	0.46	0.39	0.25	0.34	0	0.02	0.56	0.62	0.26	0.06	0	0	0.2	0	0.1	0	0.01	0	0.11	0.04
		80	0.8	0.83	0.51	0.57	0.66	0.58	0	0.86	0.8	1.04	0	0	0.59	1.38	1.22	0.52	0.55	0.69	0.52	0.52	0.67	0	0.03	0.49	0.58	0.53	0.07	0	0	0.19	0	0.06	0.06	0.06	0.04	0.15	0.08
	ABR peak 1 amp 42.25kHz	20	0.09	0.04	0	0.04	0.09	0.03	0	0.13	0.03	0.06	0	0	0.03	0.07	0	0	0	0	0	0.04	0.08	0	0	0.07	0.08	0.01	0	0	0	0	0	0.09	0	0.09	0.04	0.1	0.04
		30	0.1	0.06	0	0.08	0.03	0.04	0	0.1	0	0.14	0	0	0.02	0.07	0	0	0.02	0.05	0.03	0.07	0.04	0	0.08	0.05	0.06	0.02	0	0	0	0	0	0.08	0.03	0	0	0	0
		40	0.08	0.08	0	0.06	0.03	0.1	0	0	0.01	0	0	0	0.07	0.11	0	0	0.02	0.01	0.04	0.07	0.06	0	0.03	0.04	0.06	0.04	0	0	0.01	0.09	0	0.03	0.03	0	0.06	0.16	0
		50	0.26	0.17	0	0.13	0.11	0.2	0	0.1	0.05	0	0	0	0.19	0.3	0	0	0.05	0	0.08	0	0.08	0	0.1	0.06	0.05	0.15	0	0	0.1	0.05	0	0	0	0	0	0	0.04
		60	0.36	0.28	0	0.29	0.21	0.36	0	0.17	0.06	0	0	0	0.17	0.5	0	0	0.08	0.19	0	0.09	0.09	0	0.05	0.06	0	0.07	0	0	0	0.08	0	0.13	0.07	0.01	0.12	0	0.03
		70	0.32	0.4	0	0.42	0.22	0.48	0	0.31	0.06	0.22	0	0	0.27	0.55	0	0	0.17	0.33	0.11	0.17	0.18	0	0.01	0.04	0	0.11	0.13	0	0	0.13	0	0.04	0	0.04	0.06	0.05	0.03
		80	0.52	0.49	0	0.34	0.34	0.63	0	0.47	0.1	0.36	0	0	0.33	0.68	0	0	0.38	0.47	0.26	0.22	0.4	0	0.04	0.11	0.14	0.26	0.06	0	0	0.2	0	0.12	0.01	0.13	0.07	0.01	0.05

## Sheet: Fig 2A ABR waveforms
Figure 2 A: ABR waveforms
Age	1 month old																																	Age	2 month old
Time (ms)	Wildtype														CMT1A									CMT1E										Time (ms)	Wildtype
0	-0.00555	-0.0704	-0.03342	-0.14854	-0.0892	-0.17393	-0.33985	-0.08469	-0.01362	-0.15666	-0.05078	-0.16357	-0.21215	-0.1177	-0.28854	0.082508	-0.19355	-0.14203	-0.12086	-0.05973	0.235758	-0.41106	-0.02263	-0.14513	0.081862	-0.0317	0.023762	-0.19525	-0.00694	-0.1229	0.04506	-0.22359		0	-0.12341	-0.11929	-0.09068	-0.04536	-0.00174	-0.28421	-0.00403	-0.18427	-0.07316	-0.01263	-0.07951	-0.20607	0.170716	-0.16049	-0.18229
0.04	-0.03658	-0.05064	-0.00948	-0.08927	-0.16596	-0.09262	-0.25448	-0.1351	-0.08252	-0.1711	-0.07611	-0.21145	-0.17871	-0.17419	-0.28379	0.13064	-0.22446	-0.10124	-0.10212	-0.03262	0.096682	-0.29934	-0.15866	-0.16261	0.028157	-0.03258	0.053021	-0.21932	-0.02087	-0.12613	0.034041	-0.13961		0.04	-0.3096	-0.17984	-0.07725	-0.02281	-0.02732	-0.36172	0.025358	-0.11207	-0.03466	-0.04632	-0.11219	-0.14603	0.025561	-0.20863	-0.17925
0.08	-0.02518	-0.05279	0.010402	-0.08673	-0.14563	-0.07742	-0.13795	-0.13105	-0.10659	-0.16945	-0.15008	-0.21905	-0.12424	-0.24968	-0.2741	0.056162	-0.2161	0.040621	-0.07957	-0.00368	-0.01529	-0.17623	-0.13042	-0.07883	-0.06076	-0.09769	-0.02678	-0.19956	0.005219	-0.10073	-0.03106	-0.09084		0.08	-0.35925	-0.24266	-0.10436	-0.02357	-0.04632	-0.35336	-0.06204	-0.11055	-0.01819	-0.10383	-0.13929	-0.20429	-0.14011	-0.22028	-0.24005
0.12	0.009652	-0.04994	0.010276	-0.07103	-0.1006	-0.07666	-0.07968	-0.1199	-0.09772	-0.14944	-0.13944	-0.14381	-0.1245	-0.28844	-0.21634	-0.08241	-0.15784	0.049234	-0.12846	0.003987	0.03639	-0.14887	-0.09799	0.029978	-0.03897	-0.16013	-0.10176	-0.27657	0.007878	-0.0716	-0.06032	-0.09946		0.12	-0.32708	-0.32525	-0.09271	-0.03624	-0.06608	-0.31081	-0.0742	-0.18655	-0.02706	-0.14056	-0.11827	-0.27067	-0.15481	-0.20863	-0.24107
0.16	-0.0229	-0.06824	-0.04394	-0.03657	-0.05563	-0.103	-0.11844	-0.10191	-0.11875	-0.12436	-0.11538	-0.11519	-0.1511	-0.16405	-0.12913	-0.14017	-0.09501	-0.05387	-0.22295	-0.02762	0.002191	-0.15431	-0.10015	0.099262	-0.06266	-0.17293	-0.06845	-0.32039	0.010918	-0.074	-0.00738	-0.18698		0.16	-0.28579	-0.39212	-0.11854	-0.12009	-0.08508	-0.2571	-0.01543	-0.20707	-0.02148	-0.2196	-0.15069	-0.25977	-0.07096	-0.12351	-0.15392
0.2	-0.05317	-0.09332	-0.05299	-0.01998	-0.05234	-0.12251	-0.10096	-0.10318	-0.14129	-0.12499	-0.08397	-0.09517	-0.17643	-0.11162	-0.06422	-0.16524	0.01392	-0.04272	-0.20927	-0.05846	-0.05861	-0.07224	-0.11661	0.106989	-0.07026	-0.20434	-0.01411	-0.2596	0.006612	-0.07172	0.017954	-0.19876		0.2	-0.18978	-0.31638	-0.10309	-0.20242	-0.08229	-0.20314	-0.0628	-0.19086	-0.02706	-0.24847	-0.20744	-0.24964	0.023787	0.007207	-0.10782
0.24	0.021938	-0.11581	-0.03064	-0.00833	-0.04037	-0.1291	-0.06296	-0.08595	-0.09747	-0.17338	-0.05711	-0.08707	-0.08675	-0.15823	-0.04661	-0.14827	0.129943	-0.01663	-0.16114	-0.09329	-0.05734	-0.06312	-0.10053	0.08172	-0.11244	-0.18129	-0.01968	-0.13699	0.043217	-0.0892	0.015168	-0.11352		0.24	-0.12011	-0.2072	-0.10284	-0.17202	-0.16044	-0.1469	-0.02531	-0.20834	-0.06987	-0.17045	-0.21124	-0.1701	0.04684	0.048753	-0.03916
0.28	0.123015	-0.09681	-0.05401	0.005731	0.027647	-0.07058	0.000367	-0.08215	0.065168	-0.1583	-0.02291	-0.11797	0.003939	-0.11744	-0.05066	-0.16955	0.103344	-0.11188	-0.0897	-0.07625	-0.03454	-0.05767	-0.06962	0.057147	-0.14208	-0.1115	-0.03742	0.008676	0.050817	-0.06514	0.06254	-0.01067		0.28	-0.0925	-0.1545	-0.10613	-0.02813	-0.16513	-0.17249	0.014212	-0.25317	-0.0268	-0.10205	-0.17602	-0.15743	0.069386	0.013794	0.042153
0.32	0.105029	-0.10719	-0.07098	-0.06305	0.051397	-0.03308	0.000367	-0.07835	0.196391	-0.15501	-0.05939	-0.139	-0.00189	-0.00674	-0.05155	-0.1812	0.067372	-0.23626	-0.00889	-0.04244	-0.05227	-0.07021	-0.04809	0.051954	-0.18362	-0.04639	-0.02222	0.027423	0.018645	-0.05171	0.029101	0.053933		0.32	-0.0089	-0.1464	-0.00353	0.128677	-0.12422	-0.15729	-0.04228	-0.2286	0.023103	-0.01086	-0.09243	-0.16275	0.090159	-0.0351	0.091805
0.36	0.029791	-0.05019	-0.07206	-0.12296	0.03702	-0.02701	-0.05511	0.005244	0.195631	-0.11676	-0.05483	-0.1656	-0.02241	0.099405	-0.02666	-0.14802	0.026587	-0.28541	0.017454	-0.04199	-0.03125	-0.00827	-0.02681	0.012245	-0.26203	-0.01916	-0.00562	-0.00906	-0.06483	-0.01985	0.009468	0.040633		0.36	0.06608	-0.03569	0.019772	0.131463	-0.11953	-0.08585	-0.08687	-0.12398	0.049196	-0.01896	-0.12308	-0.11867	0.113465	-0.02193	0.083952
0.4	-0.04798	-0.00409	-0.08732	-0.15171	0.006748	-0.0645	-0.14631	-0.01832	0.073021	-0.10979	-0.0333	-0.12431	-0.03761	0.093578	0.007223	-0.12041	-0.06512	-0.19244	-0.00915	-0.04174	0.033857	0.014022	-0.05062	-0.04159	-0.2695	-0.00637	-0.06769	-0.00956	-0.02049	0.041894	0.032141	0.002508		0.4	0.014908	0.054997	-0.07675	0.049639	-0.09445	-0.02531	-0.06863	0.006485	-0.00958	-0.07697	-0.14512	-0.14552	0.092945	0.028993	-0.06019
0.44	-0.14171	-0.03138	-0.13165	-0.10535	-0.0239	-0.14531	-0.15796	-0.013	6.3e-05	-0.12347	0.002673	-0.06858	0.000899	0.010234	-0.01824	-0.15334	-0.18367	-0.10175	-0.09122	-0.06004	0.015871	-0.10061	-0.07646	-0.06888	-0.19502	0.026948	-0.13824	0.059088	0.008132	0.068683	-0.01245	0.009981		0.44	-0.02537	0.130741	-0.06788	-0.13909	-0.05278	0.020545	-0.09143	0.020165	-0.13193	-0.11269	-0.06177	-0.05711	0.002001	0.076618	-0.15975
0.48	-0.14133	-0.04316	-0.07408	-0.12448	-0.03005	-0.15747	-0.11591	0.129627	-0.00019	-0.05444	-0.02722	0.007169	0.001913	-0.00319	-0.03515	-0.05353	-0.21433	-0.04678	-0.10592	-0.0394	0.049057	-0.09884	-0.11712	-0.00327	-0.10459	0.036447	-0.10923	0.057568	-0.02847	0.086732	-0.01764	0.058873		0.48	-0.02309	0.180393	-0.03621	-0.19837	-0.01592	0.002812	-0.08813	-0.04646	-0.2249	-0.11573	0.022584	0.003433	-0.11377	0.065725	-0.12175
0.52	-0.16818	-0.02442	-0.03336	-0.14221	-0.03024	-0.17115	-0.02598	0.191945	-0.03616	0.010285	-0.01151	0.074807	-0.05078	-0.07767	0.017039	0.02247	-0.13022	-0.03639	-0.0436	0.001263	0.006498	-0.03386	-0.06658	-0.0039	-0.02466	0.016308	-0.03235	0.013743	-0.08687	0.122768	-0.05424	0.081926		0.52	0.069627	0.219405	-0.0504	-0.1586	-0.01795	0.093756	-0.03113	-0.04342	-0.12509	-0.07292	0.047157	0.037885	-0.14999	-0.02851	0.099152
0.56	-0.13246	0.037331	-0.07225	-0.03556	-0.01086	-0.0992	0.097644	0.103281	-0.10836	0.05183	0.005966	0.09026	-0.03026	-0.03688	0.063208	0.056416	-0.03168	0.031501	0.098265	0.008293	-0.06367	0.048474	-0.04619	-0.03152	0.068436	0.054687	0.040481	0.063901	-0.1141	0.104908	-0.07768	0.079899		0.56	0.17881	0.259684	0.004573	-0.06182	-0.01048	0.174313	0.011932	0.05943	0.001824	0.005611	0.05273	0.136935	-0.04562	-0.05207	0.202255
0.6	-0.01251	0.07476	-0.06243	0.079576	-0.01194	0.049753	0.201508	0.032096	-0.22996	0.180773	0.087537	0.142192	-0.03026	0.126258	0.140536	0.076682	0.108157	0.161457	0.223915	0.018743	-0.16728	0.139291	0.010811	-0.02949	0.178506	0.05646	0.057961	0.186511	-0.03557	0.110102	-0.00282	0.101685		0.6	0.19249	0.271084	0.130982	0.086878	0.085535	0.228525	0.082863	0.245878	0.035516	0.074262	0.082875	0.30565	0.024801	0.094351	0.176923
0.64	0.066903	0.094076	0.061891	0.168113	0.020934	0.170843	0.329184	0.00803	-0.18968	0.304776	0.136682	0.245042	0.118696	0.246841	0.232746	0.130893	0.170729	0.275707	0.293326	0.051295	-0.08445	0.242521	0.152673	-0.03424	0.202572	0.053673	0.038581	0.298228	0.004712	0.092242	0.026188	0.112958		0.64	0.312059	0.18394	0.171514	0.191755	0.169766	0.308576	0.100849	0.336315	0.093021	0.185726	0.138607	0.426233	0.006054	0.22608	0.207575
0.68	0.133655	0.155	0.18868	0.252471	0.115931	0.316252	0.278266	0.072122	0.040595	0.38128	0.215719	0.31876	0.278544	0.353744	0.303234	0.218797	0.203155	0.314972	0.25482	0.10348	0.04247	0.337392	0.282249	-0.00511	0.278063	0.151584	0.063914	0.307094	0.060317	0.043477	-0.00092	0.151843		0.68	0.38299	0.17634	0.18342	0.191502	0.258683	0.482357	0.114022	0.325169	0.156353	0.256657	0.216631	0.466512	-0.00585	0.235707	0.184776
0.72	0.143154	0.214785	0.243588	0.304529	0.196742	0.493073	0.285105	0.205878	0.239203	0.41054	0.20432	0.361065	0.380634	0.292439	0.349023	0.265916	0.313351	0.296986	0.226448	0.154272	0.022457	0.419849	0.370026	0.070827	0.340508	0.290786	0.145105	0.3228	0.07919	0.049114	0.002502	0.179583		0.72	0.351578	0.260444	0.229779	0.206448	0.266283	0.50693	0.156074	0.3923	0.216137	0.390413	0.442598	0.364928	-0.04892	0.165282	0.159696
0.76	0.154427	0.282423	0.31376	0.395346	0.300289	0.513592	0.403155	0.205371	0.412224	0.447652	0.229146	0.411477	0.442446	0.283319	0.371949	0.321648	0.375416	0.196923	0.25862	0.235906	0.023471	0.49306	0.412712	0.094449	0.348487	0.37717	0.220723	0.281255	0.082483	0.073053	-0.00966	0.189589		0.76	0.296353	0.382294	0.290324	0.222154	0.289463	0.540369	0.146954	0.50959	0.214617	0.539368	0.613846	0.406474	0.064319	0.096631	0.236961
0.8	0.199266	0.347718	0.383994	0.429799	0.339491	0.455834	0.554644	0.111894	0.556113	0.50769	0.246372	0.453529	0.460432	0.309919	0.42236	0.395872	0.417975	0.191603	0.342978	0.326724	0.164826	0.51244	0.380539	0.068357	0.403586	0.443795	0.271261	0.164725	0.108955	0.065136	-0.01409	0.206435		0.8	0.357911	0.509717	0.307297	0.294858	0.348487	0.567475	0.216619	0.405726	0.232857	0.466157	0.600926	0.497924	0.194529	0.015314	0.308652
0.84	0.221685	0.381537	0.454165	0.385213	0.330308	0.466221	0.620255	0.158253	0.522421	0.539356	0.337822	0.51458	0.437886	0.293199	0.468402	0.367246	0.554011	0.217949	0.393643	0.365356	0.211945	0.446068	0.385986	0.128458	0.503016	0.483567	0.333073	0.162698	0.182166	0.050823	0.023908	0.278633		0.84	0.353605	0.520103	0.263218	0.403535	0.346967	0.536316	0.356961	0.265637	0.306321	0.37572	0.569007	0.580508	0.277113	-0.01559	0.37249
0.88	0.232198	0.358104	0.468732	0.37052	0.338858	0.432782	0.655974	0.197265	0.480875	0.580521	0.4237	0.595138	0.442193	0.37705	0.488225	0.262623	0.540584	0.232135	0.482813	0.355729	0.27705	0.372984	0.381806	0.192803	0.59244	0.525999	0.366258	0.205257	0.206612	0.06197	0.050887	0.344118		0.88	0.316872	0.451452	0.356695	0.442801	0.345194	0.543916	0.455505	0.303129	0.287575	0.307829	0.542662	0.543776	0.274833	-0.0617	0.457861
0.92	0.27539	0.348415	0.469998	0.352788	0.365204	0.384903	0.664587	0.301888	0.417291	0.588248	0.41762	0.556379	0.555176	0.519672	0.522677	0.254263	0.474973	0.185016	0.442281	0.311714	0.391299	0.385397	0.397639	0.17146	0.58978	0.615423	0.390831	0.202977	0.207246	0.072293	0.079386	0.37021		0.92	0.336632	0.397493	0.363282	0.426334	0.3704	0.595594	0.527196	0.318076	0.34812	0.196365	0.537595	0.502991	0.293326	-0.09387	0.523725
0.96	0.314276	0.400346	0.473608	0.3937	0.37597	0.347917	0.600496	0.345967	0.357506	0.611553	0.480951	0.460875	0.659293	0.510806	0.578282	0.287195	0.384536	0.225802	0.367804	0.265735	0.435378	0.411363	0.397386	0.108129	0.474264	0.638729	0.447702	0.224003	0.1771	0.048797	0.132584	0.359317		0.96	0.283433	0.38964	0.374681	0.438494	0.323915	0.554049	0.588501	0.264624	0.332414	0.111755	0.514036	0.483485	0.374137	-0.04853	0.502446
1	0.286663	0.434355	0.484121	0.452851	0.423469	0.417582	0.550844	0.399165	0.274668	0.62612	0.542763	0.500648	0.715784	0.466727	0.599118	0.279342	0.340964	0.261014	0.458494	0.241986	0.507829	0.420736	0.36154	0.061264	0.342534	0.663048	0.522687	0.212097	0.136061	0.048037	0.134358	0.36337		1	0.202369	0.415733	0.370375	0.396442	0.265523	0.456771	0.580901	0.314022	0.190805	0.106181	0.47933	0.466765	0.500293	-0.01053	0.4761
1.04	0.327575	0.456585	0.493811	0.49351	0.432208	0.537658	0.56579	0.395872	0.198164	0.585081	0.53415	0.560432	0.717558	0.49206	0.574482	0.322661	0.322218	0.315732	0.58161	0.279288	0.575974	0.472034	0.37788	0.098186	0.306942	0.686734	0.54346	0.180431	0.062597	0.050507	0.104085	0.394149		1.04	0.184636	0.402813	0.274618	0.337924	0.208398	0.401547	0.655125	0.399647	0.191058	0.136074	0.531515	0.475632	0.538798	-0.10856	0.520686
1.08	0.410286	0.483881	0.519713	0.539109	0.429042	0.574897	0.616962	0.368766	0.215643	0.538596	0.474112	0.574365	0.62788	0.599723	0.581006	0.393085	0.34451	0.325105	0.543612	0.32096	0.622332	0.517126	0.429938	0.138971	0.35862	0.7146	0.546879	0.154845	0.003572	0.003325	0.129418	0.414795		1.08	0.258607	0.373681	0.291084	0.288525	0.202572	0.415226	0.768362	0.414086	0.23311	0.137341	0.607513	0.497164	0.624929	-0.19925	0.641269
1.12	0.503763	0.477737	0.497041	0.551775	0.437718	0.561471	0.616962	0.351793	0.267829	0.555315	0.309703	0.64631	0.543016	0.631389	0.603172	0.384219	0.521332	0.300026	0.497	0.359656	0.558241	0.511553	0.439691	0.127508	0.374453	0.749052	0.510147	0.165485	-0.04393	-0.00434	0.181476	0.440508		1.12	0.372857	0.514023	0.386588	0.359456	0.202825	0.473491	0.846893	0.404713	0.282002	0.230564	0.722016	0.593681	0.703967	-0.06246	0.782878
1.16	0.680965	0.555508	0.53504	0.574448	0.505483	0.618216	0.572883	0.392072	0.440343	0.593567	0.280318	0.772213	0.475632	0.714986	0.638447	0.47339	0.707526	0.333972	0.513719	0.399365	0.555201	0.432389	0.400426	0.099009	0.312262	0.70928	0.531807	0.310894	-0.03633	-0.00244	0.175396	0.452794		1.16	0.346765	0.626753	0.428133	0.46104	0.224991	0.590274	0.827387	0.408006	0.35876	0.292882	0.770908	0.818381	0.797697	0.148056	0.92854
1.2	0.805981	0.675141	0.650619	0.656398	0.610866	0.741332	0.602016	0.459203	0.586766	0.588501	0.369741	0.961954	0.516924	0.817583	0.736864	0.592959	0.750591	0.473048	0.665968	0.43179	0.563814	0.444549	0.376993	0.121745	0.337848	0.705734	0.558279	0.374985	-0.00681	-0.01118	0.196169	0.460647		1.2	0.311299	0.733656	0.41268	0.479026	0.26717	0.769629	0.8474	0.360888	0.381559	0.304029	0.836266	0.916925	0.93348	0.334504	1.06078
1.24	0.914404	0.765452	0.812875	0.830433	0.728789	0.847476	0.634188	0.556987	0.755734	0.596987	0.525283	1.15321	0.64232	0.957672	0.871633	0.661357	0.793657	0.628083	0.794151	0.509751	0.654252	0.487741	0.334434	0.133778	0.367614	0.717893	0.515087	0.349399	0.048031	-0.00858	0.282173	0.481293		1.24	0.469121	0.953543	0.489438	0.538811	0.361154	1.00674	1.0075	0.339608	0.424118	0.456531	0.960649	0.870566	1.08244	0.554137	1.32221
1.28	1.0455	0.846516	1.03029	1.01359	0.846269	0.930566	0.747171	0.68821	0.905196	0.599014	0.745677	1.32497	0.674746	1.192	1.02743	0.696063	0.820256	0.748159	0.968692	0.593222	0.803967	0.586411	0.402452	0.103506	0.401306	0.691294	0.465309	0.254402	0.047651	0.069	0.368177	0.461407		1.28	0.671022	1.24487	0.562142	0.661167	0.461091	1.29427	1.21472	0.507057	0.618419	0.661471	1.11518	0.918951	1.28358	0.687133	1.66116
1.32	1.23777	1.04455	1.24315	1.28224	1.05488	1.04254	0.823929	0.764967	1.14054	0.644612	1.04967	1.556	0.777089	1.41974	1.16283	0.776874	0.78555	0.881662	1.10929	0.711019	0.872872	0.743093	0.491116	0.099452	0.428158	0.685974	0.51192	0.161685	0.032071	0.078816	0.346265	0.426195		1.32	0.882295	1.38926	0.665752	0.754391	0.649058	1.70921	1.44601	0.698824	0.756988	0.781041	1.26945	1.03751	1.55691	0.848502	1.89827
1.36	1.45145	1.28819	1.47456	1.69364	1.2894	1.36806	0.933619	0.838939	1.35966	0.691731	1.36278	1.74878	0.954417	1.67484	1.25764	0.875924	0.818736	0.966019	1.22303	0.868017	1.01701	0.895722	0.513155	0.147901	0.502889	0.680781	0.526487	0.125206	0.043724	0.006301	0.26634	0.463814		1.36	1.02314	1.55671	0.797735	0.778457	0.933036	2.04968	1.67805	0.977989	0.865411	0.905171	1.46223	1.20065	1.83963	1.10943	2.17161
1.4	1.65855	1.52328	1.69565	2.08769	1.55533	1.71309	1.16668	0.946349	1.53623	0.82536	1.62978	2.04391	1.20369	1.84279	1.39152	1.03451	1.02342	1.04784	1.43253	1.01248	1.16192	1.07052	0.624365	0.245241	0.524169	0.699147	0.469868	0.118366	0.068297	-0.03296	0.17717	0.569704		1.4	1.30586	1.62156	0.974303	0.910186	1.14976	2.28401	1.87539	1.30174	1.01361	1.09314	1.673	1.31034	2.06281	1.36807	2.39276
1.44	1.86032	1.76982	1.91054	2.40663	1.70948	1.93171	1.44508	1.167	1.75333	0.893632	1.86715	2.32966	1.46664	2.05609	1.55036	1.23565	1.29499	1.12004	1.76641	1.12033	1.34076	1.17197	0.820693	0.310789	0.527209	0.696361	0.413377	0.133059	0.048791	-0.02904	0.17603	0.708653		1.44	1.51206	1.70212	1.10046	0.975544	1.30403	2.4664	1.99598	1.49401	1.25959	1.34241	1.81436	1.42231	2.25052	1.41696	2.44241
1.48	2.00231	1.97736	2.09578	2.62537	1.83829	2.06749	1.66142	1.43603	1.9033	0.954683	1.9624	2.61186	1.6237	2.22126	1.67892	1.43375	1.50626	1.26216	1.96477	1.22926	1.50543	1.30814	0.998401	0.328016	0.414732	0.768812	0.392857	0.22451	0.060697	-0.02201	0.216055	0.739306		1.48	1.67014	1.81764	1.29248	1.09258	1.48364	2.58724	2.10972	1.63081	1.53571	1.55875	1.86299	1.5244	2.33209	1.48359	2.47408
1.52	2.10225	2.15469	2.2175	2.8122	1.86128	2.08193	1.83647	1.6278	2.05783	1.09882	2.01205	2.74511	1.67183	2.335	1.7489	1.56092	1.65167	1.42707	2.03114	1.36504	1.71011	1.46786	1.1604	0.343468	0.428032	0.830623	0.344726	0.262255	0.056137	-0.01833	0.297373	0.71714		1.52	1.81327	1.83816	1.58026	1.30259	1.61892	2.47679	2.20016	1.58166	1.80094	1.70188	1.83032	1.51933	2.39897	1.45952	2.45787
1.56	2.21739	2.28452	2.30192	2.92848	1.84482	1.99276	2.05382	1.78866	2.15232	1.24157	2.02396	2.75119	1.65765	2.39656	1.77987	1.70177	1.76719	1.60643	2.08028	1.40627	1.96876	1.59845	1.23703	0.335869	0.510363	0.868875	0.363218	0.304814	0.099836	-0.05513	0.38591	0.675594		1.56	1.81935	1.67527	1.81965	1.49815	1.6459	2.24449	2.13708	1.52568	1.94407	1.73582	1.71379	1.47804	2.33792	1.4347	2.38491
1.6	2.2379	2.35095	2.29686	2.95583	1.79472	1.90435	2.20861	1.86592	2.16169	1.3524	1.99559	2.70458	1.69641	2.32538	1.76207	1.80386	1.88093	1.74956	2.09852	1.42223	2.09061	1.67673	1.32494	0.311423	0.588514	0.852663	0.462522	0.444903	0.192679	-0.07907	0.506873	0.60859		1.6	1.72638	1.54861	2.02079	1.57821	1.58826	2.09477	2.02663	1.47957	1.90658	1.63753	1.59523	1.38912	2.2908	1.37111	2.27117
1.64	2.21954	2.36989	2.16259	2.8825	1.66476	1.88991	2.18834	1.85857	2.13484	1.50972	1.89552	2.54093	1.65816	2.3649	1.71945	1.86364	1.87916	1.8177	2.13399	1.36302	2.14077	1.7664	1.41436	0.315349	0.691997	0.82733	0.548653	0.582966	0.258164	-0.07261	0.634676	0.585664		1.64	1.62961	1.42144	2.05499	1.62051	1.54456	1.91517	1.85868	1.41827	1.82501	1.46553	1.49365	1.25689	2.19605	1.24344	1.96059
1.68	2.21447	2.32239	2.02808	2.72632	1.42227	1.89396	2.05687	1.77675	1.96891	1.6127	1.81344	2.17412	1.61306	2.34818	1.61236	1.91076	1.80189	1.99427	2.19301	1.24585	2.12557	1.80364	1.52076	0.304646	0.82968	0.795158	0.555746	0.725081	0.227385	-0.03987	0.817957	0.665081		1.68	1.42137	1.36748	1.92579	1.51032	1.44729	1.63803	1.63499	1.32859	1.75838	1.24235	1.42423	1.05448	1.98301	1.14464	1.49219
1.72	2.131	2.23436	1.81693	2.55989	1.11942	1.6685	1.8499	1.65338	1.73028	1.72657	1.74327	1.88938	1.60242	2.15945	1.42965	1.84236	1.67954	2.15944	2.18744	1.09012	2.16509	1.79465	1.56813	0.294577	0.898077	0.840123	0.549033	0.832745	0.246385	-0.00852	1.02898	0.717266		1.72	1.19743	1.26589	1.80699	1.39277	1.36014	1.35836	1.34949	1.04968	1.68289	1.00371	1.32012	0.891086	1.60505	0.925766	0.991871
1.76	1.92758	2.10054	1.48495	2.35862	0.81492	1.42987	1.56769	1.50088	1.4311	1.75544	1.60116	1.67988	1.50388	1.93399	1.204	1.64629	1.53539	2.08825	2.00302	0.946232	2.05033	1.79186	1.5295	0.326116	0.92379	0.900541	0.591845	0.853771	0.302116	0.013775	1.17553	0.753745		1.76	1.07356	1.07793	1.60204	1.18555	1.15546	1.06197	1.07641	0.691478	1.48783	0.726576	0.987248	0.702105	1.14627	0.638241	0.536138
1.8	1.72745	1.91979	1.14093	2.0716	0.560328	1.22088	1.31209	1.29847	1.12559	1.68363	1.36734	1.47139	1.24144	1.70448	0.8843	1.52165	1.33172	1.93246	1.82747	0.735085	1.80891	1.72448	1.42019	0.374754	0.984842	0.852156	0.62199	0.98018	0.375581	-0.00972	1.34057	0.824803		1.8	0.896228	0.83144	1.3477	0.948185	0.951909	0.749109	0.881345	0.357595	1.19752	0.457037	0.69035	0.469805	0.759698	0.428741	0.106498
1.84	1.55544	1.68661	0.758726	1.76495	0.28034	0.888768	1.10031	1.12849	0.76156	1.57254	1.09273	1.12636	0.928831	1.4053	0.582652	1.46541	1.01253	1.7303	1.5787	0.498732	1.53532	1.62201	1.34014	0.396603	1.03943	0.832396	0.686715	1.07366	0.427386	-0.03917	1.46609	0.910934		1.84	0.642649	0.647019	1.08703	0.756924	0.785474	0.346322	0.647779	0.07539	0.821079	0.25843	0.466664	0.18836	0.387816	0.180229	-0.25753
1.88	1.33391	1.46742	0.389757	1.38927	-0.01504	0.550071	0.882447	0.894164	0.423117	1.48363	0.868793	0.781839	0.686145	1.12385	0.336293	1.37447	0.722725	1.46304	1.2737	0.262696	1.29618	1.40389	1.17256	0.344672	1.08275	0.854436	0.735354	1.11622	0.442839	-0.0234	1.56463	0.965019		1.88	0.413643	0.521876	0.704005	0.612275	0.569134	-0.10435	0.495277	-0.12018	0.467183	0.096555	0.165206	-0.18428	-0.01649	-0.09716	-0.56178
1.92	1.0227	1.24189	0.009199	0.973562	-0.29731	0.231388	0.751731	0.749768	0.125713	1.36127	0.565816	0.476835	0.503244	0.873568	0.119826	1.17941	0.450654	1.20161	0.949693	0.01412	1.01473	1.1284	0.983455	0.335995	1.17028	0.881035	0.801218	1.16992	0.468551	0.024288	1.58959	0.981612		1.92	0.162597	0.328842	0.318443	0.378709	0.3704	-0.56261	0.297176	-0.3469	0.113541	-0.07165	-0.09445	-0.43837	-0.41675	-0.26461	-0.85867
1.96	0.73657	1.00858	-0.28979	0.535942	-0.53049	-0.04423	0.505245	0.644131	-0.09595	1.15506	0.166321	0.119646	0.357835	0.69776	-0.07302	0.811833	0.204421	0.915608	0.664701	-0.14465	0.748742	0.925741	0.830826	0.421556	1.29276	0.880148	0.769426	1.12002	0.588881	0.06577	1.64545	0.948806		1.96	0.001989	0.176593	-0.0504	0.197328	0.151907	-0.90511	0.265764	-0.51993	-0.13827	-0.28825	-0.25278	-0.69701	-0.76912	-0.32997	-1.0094
2	0.514783	0.747909	-0.54508	0.099589	-0.69921	-0.26842	0.236467	0.450844	-0.23933	0.940117	-0.07814	-0.25629	0.124776	0.534112	-0.25035	0.45515	-0.13301	0.688121	0.420749	-0.28088	0.424485	0.680521	0.610053	0.501987	1.39156	0.94652	0.850997	1.07518	0.748983	0.081983	1.70282	0.948553		2	-0.06185	0.19154	-0.51069	0.078772	-0.10775	-1.09941	0.27311	-0.6509	-0.23174	-0.57527	-0.50256	-0.85332	-0.95506	-0.40191	-1.01346
2.04	0.264877	0.48407	-0.81158	-0.28648	-0.79762	-0.4759	0.001127	0.185105	-0.35535	0.758989	-0.14831	-0.49188	-0.17466	0.406182	-0.42387	0.346474	-0.49653	0.543979	0.147664	-0.47379	0.130627	0.369437	0.234497	0.559555	1.41562	0.992372	0.912302	1.10786	0.808261	0.151204	1.65951	1.00251		2.04	-0.09985	0.163927	-0.88359	-0.0636	-0.29813	-1.18022	0.360254	-0.75628	-0.29913	-0.77869	-0.57653	-0.96706	-1.06957	-0.42649	-0.91339
2.08	0.043851	0.27457	-1.05046	-0.57692	-0.84113	-0.75202	-0.13288	-0.06695	-0.55979	0.51681	-0.2048	-0.61855	-0.36034	0.376797	-0.57277	0.211451	-0.76911	0.312946	-0.18242	-0.62071	-0.14043	0.119025	-0.03682	0.564052	1.39384	0.966659	0.921295	1.05415	0.859306	0.195092	1.46292	0.996431		2.08	-0.06793	0.083876	-1.02165	-0.18038	-0.47444	-1.26382	0.572288	-0.88446	-0.49621	-0.89116	-0.59376	-0.97618	-1.06957	-0.31781	-0.59065
2.12	-0.12284	0.129225	-1.22044	-0.78325	-0.77913	-0.9177	-0.20635	-0.15739	-0.80374	0.272857	-0.17846	-0.49822	-0.46269	0.515366	-0.65111	-0.03909	-1.06069	0.034794	-0.493	-0.66435	-0.44822	-0.01612	-0.28089	0.597047	1.3167	0.956019	0.982093	0.961688	0.920484	0.193382	1.19693	1.06559		2.12	-0.04944	0.104396	-1.09765	-0.21281	-0.61504	-1.08852	0.827894	-0.84216	-0.64517	-0.91776	-0.54183	-0.81658	-0.75848	-0.15923	-0.0683
2.16	-0.12613	0.011365	-1.28669	-0.90877	-0.62916	-0.93391	-0.38469	-0.14853	-0.87036	0.032831	-0.01633	-0.21956	-0.33805	0.710426	-0.66289	-0.28583	-1.36063	-0.18104	-0.70706	-0.64459	-0.63011	-0.16749	-0.51687	0.62675	1.21473	0.933347	1.03263	0.907983	1.02397	0.219538	0.871155	1.09118		2.16	0.05924	0.322002	-1.11766	-0.26753	-0.6714	-0.53905	1.19167	-0.5944	-0.55321	-0.91548	-0.41922	-0.48701	-0.25335	0.135643	0.521952
2.2	-0.02049	-0.0704	-1.21044	-0.88344	-0.40864	-0.89161	-0.45562	-0.16752	-0.81413	-0.23341	0.167841	0.148272	-0.12678	0.92854	-0.55915	-0.39197	-1.51566	-0.35533	-0.8284	-0.60007	-0.66684	-0.27781	-0.71839	0.639226	1.07781	0.942213	1.01946	0.826665	1.08857	0.289393	0.534739	1.14235		2.2	0.230488	0.715417	-1.12095	-0.41395	-0.63999	0.090209	1.54025	-0.28028	-0.31281	-0.83974	-0.12815	-0.21164	0.189209	0.501192	1.07243
2.24	0.112375	-0.03442	-0.99923	-0.73411	-0.09902	-0.67349	-0.45739	-0.1812	-0.57245	-0.47775	0.348462	0.543966	0.143015	1.19732	-0.37796	-0.43124	-1.52554	-0.46502	-0.8968	-0.45485	-0.64759	-0.34101	-0.88432	0.61782	0.961029	0.919034	1.00781	0.76232	1.03942	0.319222	0.267607	1.1844		2.24	0.549425	1.03841	-1.07612	-0.47196	-0.59819	0.776215	1.86526	0.143028	-0.05593	-0.62897	0.294656	0.141748	0.601116	0.929059	1.49548
2.28	0.324915	0.147084	-0.75179	-0.44924	0.223721	-0.49211	-0.51439	-0.04644	-0.2183	-0.67078	0.62712	0.909515	0.459925	1.55881	-0.12305	-0.4895	-1.4384	-0.51948	-0.88895	-0.24484	-0.60174	-0.42221	-0.99299	0.577731	0.884778	0.83303	0.878989	0.730655	0.94873	0.370204	0.05798	1.25761		2.28	0.990212	1.34493	-0.82228	-0.32528	-0.51459	1.34746	2.16621	0.612693	0.268576	-0.31257	0.686804	0.52579	0.951213	1.31766	1.63506
2.32	0.607374	0.417193	-0.46306	-0.07419	0.522899	-0.17495	-0.5534	0.270729	0.191324	-0.83608	0.901219	1.28216	0.853847	1.91246	0.155672	-0.57487	-1.36873	-0.56736	-0.85095	-0.01875	-0.55741	-0.43095	-1.04391	0.544229	0.801307	0.797691	0.771706	0.55662	0.911491	0.436322	-0.16419	1.32221		2.32	1.43201	1.65905	-0.36022	-0.24777	-0.26545	1.8265	2.493	1.07299	0.724055	0.14494	1.12582	0.97063	1.0837	1.52184	1.58415
2.36	0.930364	0.717827	-0.20049	0.328848	0.793261	0.178443	-0.40343	0.663384	0.715455	-0.91537	1.15809	1.5256	1.27031	2.15793	0.410327	-0.64606	-1.30337	-0.60941	-0.59686	0.191258	-0.43632	-0.34241	-1.00845	0.499327	0.71961	0.715487	0.732314	0.455796	0.836507	0.492117	-0.39091	1.34716		2.36	1.74538	1.92783	0.089437	-0.16974	0.05653	2.11023	2.6374	1.41954	1.05743	0.554061	1.58358	1.36886	1.17617	1.56212	1.45976
2.4	1.2355	1.06406	0.053531	0.814347	1.00808	0.576671	-0.1116	0.965095	1.15118	-0.81961	1.32073	1.5479	1.70527	2.28358	0.687149	-0.55587	-1.10021	-0.61144	-0.25208	0.391892	-0.26431	-0.22474	-0.85822	0.450942	0.718216	0.627076	0.74954	0.424384	0.770642	0.460071	-0.57495	1.36806		2.4	1.89078	2.04284	0.477278	-0.03877	0.37876	2.15177	2.57103	1.69997	1.37764	0.992821	2.05932	1.64093	1.21239	1.52589	1.43696
2.44	1.58838	1.31808	0.28659	1.28439	1.1374	0.969072	0.328931	1.29518	1.4843	-0.68801	1.46462	1.46607	2.04017	2.34159	0.973027	-0.24099	-0.78026	-0.49592	0.101558	0.557947	0.011818	0.022128	-0.68584	0.432829	0.735062	0.559438	0.664169	0.478342	0.711237	0.444618	-0.69389	1.34767		2.44	1.91713	2.00966	0.818001	0.23102	0.677557	2.03271	2.31821	1.86311	1.5656	1.42702	2.22753	1.70426	1.32689	1.42152	1.38554
2.48	1.88971	1.55868	0.484564	1.68693	1.18718	1.249	0.796317	1.59157	1.84934	-0.57528	1.50109	1.34878	2.18457	2.32639	1.27411	0.202078	-0.38481	-0.3034	0.425815	0.769664	0.240571	0.324725	-0.4638	0.419656	0.659571	0.485974	0.483548	0.544967	0.626626	0.425175	-0.82777	1.39479		2.48	1.83581	1.87286	1.09793	0.446854	0.981928	1.82752	2.06767	1.92973	1.72621	1.63905	2.21892	1.61737	1.42873	1.3815	1.2756
2.52	2.00016	1.81979	0.711798	1.92607	1.14095	1.50891	1.15781	1.82184	2.16043	-0.4229	1.47424	1.23352	2.18837	2.28206	1.53142	0.769021	-0.0679	-0.16939	0.678887	0.98062	0.411566	0.61643	-0.1954	0.378491	0.59472	0.438982	0.381584	0.575113	0.538596	0.39199	-0.89187	1.35501		2.52	1.66735	1.65576	1.313	0.666234	1.1984	1.73075	1.86906	1.92999	1.75002	1.70036	2.15407	1.47475	1.47788	1.36985	1.24317
2.56	2.07679	2.03221	0.94948	2.03132	1.0412	1.61277	1.44458	1.97738	2.29545	-0.21758	1.48412	1.04935	2.09261	2.08041	1.74877	1.26022	0.163382	-0.01992	0.963372	1.09449	0.653492	0.895848	0.095041	0.310916	0.516189	0.465961	0.373605	0.658963	0.40408	0.339551	-0.79623	1.2718		2.56	1.46418	1.43385	1.4845	0.80379	1.3685	1.72999	1.78496	1.94265	1.6492	1.68516	2.00916	1.3572	1.43152	1.30069	1.20188
2.6	2.14101	2.15855	1.10319	2.06831	0.917707	1.62366	1.60468	1.95307	2.22502	0.053604	1.50768	0.832757	1.93377	1.61151	1.71698	1.55661	0.375669	0.140938	1.23316	1.16586	0.747729	1.13891	0.383959	0.257274	0.48959	0.457728	0.387664	0.697976	0.266904	0.295093	-0.57115	1.14855		2.6	1.25595	1.18306	1.55189	0.875734	1.45324	1.76925	1.57875	1.89275	1.48378	1.59954	1.89035	1.30502	1.32943	1.10613	1.02404
2.64	2.04791	2.21289	1.18146	2.06286	0.791108	1.51144	1.68524	1.84439	2.15815	0.376467	1.40711	0.687349	1.64726	1.16793	1.55118	1.82665	0.441281	0.38717	1.32386	1.17328	0.850832	1.39135	0.5984	0.228459	0.470464	0.394903	0.424143	0.814252	0.146701	0.191166	-0.37445	1.02455		2.64	1.09914	0.854239	1.51237	0.902587	1.46578	1.66868	1.19572	1.74177	1.40829	1.36774	1.8212	1.1819	1.14171	0.773517	0.783384
2.68	1.87654	2.17052	1.14239	1.98927	0.669955	1.35767	1.77263	1.74154	2.06593	0.707311	1.1852	0.527753	1.24574	0.71144	1.26144	2.03413	0.616075	0.599204	1.31322	1.06162	1.05603	1.70738	0.816766	0.170257	0.466537	0.357538	0.405017	0.946488	0.051197	0.111368	-0.15165	0.878381		2.68	0.910161	0.510477	1.43206	0.825069	1.50213	1.50301	0.694138	1.54519	1.27479	1.16103	1.68288	0.987096	0.901307	0.485993	0.400609
2.72	1.69351	2.1089	1.04207	1.84006	0.549182	1.05951	1.85116	1.4302	1.8691	1.07299	0.906032	0.263788	0.749983	0.240001	0.951558	2.23198	0.838495	0.750946	1.29801	0.885307	1.17408	1.99794	1.03564	0.086343	0.489843	0.363744	0.348272	1.10659	0.024598	0.100475	0.155637	0.787311		2.72	0.767539	0.1771	1.29704	0.632542	1.45793	1.29275	0.155567	1.17913	1.02019	1.01993	1.41689	0.785956	0.612263	0.317024	0.04114
2.76	1.41966	1.97894	0.937637	1.66641	0.409599	0.821383	1.75161	0.964588	1.55827	1.36646	0.549096	-0.01968	0.328703	-0.17343	0.620588	2.27783	0.966171	0.93714	1.26078	0.657567	1.19409	2.18984	1.18662	0.025038	0.539115	0.351204	0.337759	1.39918	-0.04899	0.088822	0.452788	0.774645		2.76	0.652022	-0.1464	1.02775	0.514745	1.40042	1.00801	-0.31511	0.675012	0.707843	0.973062	1.09821	0.554923	0.311312	0.217721	-0.293
2.8	1.04955	1.68889	0.851507	1.4141	0.230941	0.660268	1.64774	0.67149	1.28721	1.51719	0.206853	-0.28289	-0.07105	-0.598	0.287338	2.17118	0.940586	1.07698	1.20302	0.457123	1.1419	2.21301	1.25603	0.008445	0.688957	0.331698	0.340292	1.63452	-0.02657	0.078183	0.682174	0.843169		2.8	0.406803	-0.44431	0.787349	0.466867	1.29137	0.669565	-0.77186	0.292743	0.421838	0.907704	0.763308	0.207613	0.017201	0.014047	-0.63119
2.84	0.616113	1.29326	0.703755	1.19269	0.003835	0.522965	1.56491	0.516708	0.946235	1.53683	-0.17998	-0.52304	-0.31272	-0.95722	0.014886	1.98802	0.945905	1.0448	1.0191	0.276502	0.942536	2.18046	1.28795	0.017945	0.92265	0.293699	0.384118	1.76726	0.084636	0.0538	0.898768	0.887374		2.84	0.158291	-0.70321	0.608754	0.35895	1.07655	0.276657	-1.15235	-0.00567	0.224751	0.665271	0.367867	-0.07637	-0.18115	-0.16252	-0.94151
2.88	0.119215	0.861526	0.479688	0.905418	-0.20687	0.388703	1.4276	0.378139	0.568779	1.48692	-0.50651	-0.86073	-0.55338	-1.17888	-0.22837	1.67998	0.875227	0.993125	0.779458	0.071751	0.772048	2.03619	1.22601	0.006102	1.23462	0.345378	0.425156	1.87518	0.17634	-0.00991	1.07306	0.893201		2.88	-0.01118	-0.82784	0.43092	0.167182	0.71277	-0.06787	-1.4072	-0.25241	0.135327	0.254124	0.115048	-0.35578	-0.42815	-0.24637	-1.12416
2.92	-0.34171	0.425679	0.278547	0.639046	-0.3241	0.25976	1.22824	0.113921	0.167005	1.37343	-0.80696	-1.12646	-0.73425	-1.26323	-0.44395	1.358	0.841788	0.937394	0.684967	-0.08835	0.555201	1.76324	1.04527	0.069307	1.46413	0.506493	0.536873	1.99095	0.296416	-0.05551	1.14171	0.912327		2.92	-0.2716	-0.83063	0.180127	-0.09197	0.295416	-0.31841	-1.58655	-0.37705	0.053756	-0.03695	-0.02175	-0.52171	-0.67159	-0.29577	-1.13378
2.96	-0.72069	0.036761	0.126109	0.28401	-0.41206	0.150577	1.03926	-0.23263	-0.10963	1.30579	-1.01696	-1.23945	-0.89613	-1.35139	-0.6722	0.996507	0.662687	0.763612	0.585157	-0.26492	0.291996	1.4652	0.894917	0.220099	1.63627	0.676981	0.628324	2.14066	0.447272	-0.02612	1.12689	0.965525		2.96	-0.56419	-0.71739	-0.09296	-0.35796	-0.09445	-0.55653	-1.62911	-0.44773	-0.12003	-0.2657	-0.08888	-0.64179	-0.82283	-0.30768	-1.00003
3	-0.95083	-0.22322	0.038901	-0.02023	-0.48958	-0.02675	0.778077	-0.50191	-0.30393	1.1519	-1.21253	-1.23463	-1.02583	-1.47223	-0.79949	0.654011	0.420761	0.574378	0.338671	-0.41831	-0.04873	1.10028	0.766608	0.30205	1.78066	0.81555	0.655429	2.19716	0.586981	-0.00782	1.05963	1.08851		3	-0.68072	-0.5274	-0.29055	-0.53124	-0.47229	-0.57553	-1.58453	-0.5868	-0.35055	-0.44252	-0.16994	-0.65521	-0.86767	-0.24384	-0.89237
3.04	-1.03215	-0.41714	0.005146	-0.26887	-0.50668	-0.21649	0.452554	-0.84061	-0.46758	0.936697	-1.34147	-1.28859	-1.03571	-1.53125	-0.84155	0.328994	0.155276	0.365891	0.037974	-0.52857	-0.4006	0.717	0.593966	0.361011	1.825	0.906114	0.759926	2.17892	0.740876	0.014915	0.993385	1.24672		3.04	-0.60219	-0.28015	-0.39999	-0.64751	-0.75804	-0.47496	-1.49764	-0.72841	-0.55499	-0.66874	-0.23632	-0.51057	-0.70503	-0.14986	-0.79914
3.08	-1.0433	-0.49389	-0.02228	-0.48585	-0.47647	-0.34417	0.057112	-1.0377	-0.64718	0.684765	-1.4195	-1.35294	-1.01595	-1.51099	-0.80228	-0.01477	-0.04485	0.091286	-0.22017	-0.58772	-0.64354	0.342712	0.37294	0.383747	1.82538	0.976792	0.857077	2.06796	0.867539	-0.02973	0.857856	1.35552		3.08	-0.49884	-0.00985	-0.36655	-0.76278	-0.91092	-0.48611	-1.26204	-0.659	-0.59704	-0.83391	-0.18742	-0.39885	-0.5011	-0.05967	-0.65703
3.12	-1.01758	-0.49408	-0.10005	-0.62467	-0.39838	-0.32593	-0.26385	-1.10964	-0.77131	0.418646	-1.38961	-1.28023	-0.97846	-1.41447	-0.73186	-0.32484	-0.17227	-0.17749	-0.45677	-0.59659	-0.82466	0.017821	0.230697	0.429599	1.79346	1.00681	0.9541	1.97955	0.984702	-0.05975	0.687368	1.46622		3.12	-0.29896	0.342522	-0.3777	-0.8137	-0.94347	-0.51651	-0.8666	-0.42949	-0.55828	-0.90434	-0.09623	-0.4176	-0.32454	0.088018	-0.5291
3.16	-0.99301	-0.46666	-0.17142	-0.75095	-0.29598	-0.33556	-0.53339	-1.14359	-0.77385	0.164814	-1.29765	-1.13558	-0.67497	-1.29313	-0.61457	-0.57563	-0.28475	-0.45944	-0.64221	-0.54028	-0.90624	-0.28123	0.178639	0.482798	1.79295	1.0519	1.04276	1.79994	1.12492	-0.04778	0.488507	1.53133		3.16	-0.08566	0.710604	-0.53856	-0.84308	-0.94233	-0.41948	-0.4286	-0.27344	-0.52737	-0.80604	-0.00579	-0.43634	-0.18698	0.202268	-0.35354
3.2	-0.88699	-0.38984	-0.22126	-0.78439	-0.23524	-0.39711	-0.79229	-1.15549	-0.7166	-0.03354	-1.08688	-0.93242	-0.18732	-1.06919	-0.46605	-0.8168	-0.35062	-0.63044	-0.7063	-0.46004	-0.80085	-0.51315	0.111001	0.550752	1.72595	1.0728	1.11572	1.5342	1.17153	-0.01454	0.308899	1.60986		3.2	0.054934	1.06374	-0.66927	-0.79166	-0.93587	-0.24393	0.009145	-0.16907	-0.48659	-0.71561	0.117581	-0.47155	0.030627	0.307398	0.001621
3.24	-0.75096	-0.25007	-0.25413	-0.75171	-0.17856	-0.39939	-1.02079	-1.12636	-0.57625	-0.19757	-0.85357	-0.70164	0.165054	-0.7462	-0.26618	-1.00325	-0.47576	-0.72265	-0.65057	-0.3684	-0.69825	-0.57775	0.04539	0.666015	1.58206	1.09294	1.11496	1.24871	1.16368	0.041007	0.184389	1.69675		3.24	0.303193	1.40776	-0.68853	-0.66069	-0.88838	-0.1426	0.330109	-0.05001	-0.31585	-0.66038	0.257417	-0.41025	0.203902	0.432288	0.298266
3.28	-0.60669	-0.06508	-0.21265	-0.65824	-0.15468	-0.3847	-1.13707	-1.01743	-0.47036	-0.27901	-0.64432	-0.44603	0.42218	-0.41358	-0.07511	-1.09242	-0.54492	-0.77661	-0.6417	-0.30976	-0.71244	-0.51429	-0.00135	0.761582	1.4407	1.20707	1.08988	0.894556	1.1937	0.076473	0.063933	1.69979		3.28	0.583878	1.72264	-0.68422	-0.54314	-0.75082	-0.0248	0.627006	0.075896	-0.10457	-0.53321	0.449438	-0.34489	0.300166	0.567817	0.488007
3.32	-0.3697	0.112252	-0.15793	-0.48496	-0.14195	-0.35405	-1.10185	-0.82313	-0.38601	-0.32322	-0.37934	-0.32494	0.665373	-0.1101	0.072644	-1.08786	-0.52186	-0.71226	-0.55	-0.2216	-0.77045	-0.4811	-0.06088	0.783495	1.30302	1.30637	1.07329	0.556873	1.17989	0.101425	-0.0455	1.71866		3.32	0.756392	1.97495	-0.62342	-0.43345	-0.5911	0.06589	0.892998	0.183053	0.041343	-0.35842	0.560901	-0.20936	0.287499	0.637228	0.607576
3.36	-0.03164	0.2702	-0.1307	-0.231	-0.12923	-0.26893	-1.0408	-0.63263	-0.25098	-0.37591	-0.08979	-0.0701	0.721104	0.087752	0.203297	-0.98323	-0.61509	-0.60485	-0.47374	-0.13173	-0.72409	-0.45032	-0.11104	0.805914	1.17306	1.33322	0.975	0.249842	1.03144	0.093192	-0.10744	1.7445		3.36	0.94968	2.08996	-0.48941	-0.37012	-0.41554	0.114782	0.93277	0.196986	0.166739	-0.2239	0.574834	-0.13666	0.304472	0.618989	0.622776
3.4	0.346322	0.37818	-0.07402	0.102882	-0.10465	-0.17647	-1.01699	-0.41148	-0.18132	-0.36071	0.134909	0.222749	0.690958	0.37097	0.291581	-0.86341	-0.54542	-0.55546	-0.2873	-0.03876	-0.58324	-0.40181	-0.13675	0.787738	1.00916	1.32917	0.902169	0.013996	0.890085	0.154624	-0.15165	1.64976		3.4	1.18325	2.03144	-0.33463	-0.22649	-0.21428	0.140114	0.817761	0.206612	0.250083	-0.05468	0.47933	-0.1017	0.225181	0.45002	0.48826
3.44	0.720484	0.505097	0.006729	0.419286	-0.13334	-0.13239	-0.93947	-0.13713	-0.02324	-0.33829	0.350235	0.465435	0.626107	0.596937	0.382525	-0.76335	-0.40635	-0.45666	-0.11706	0.031599	-0.41529	-0.31898	-0.15613	0.73093	0.788641	1.38148	0.771199	-0.17043	0.819154	0.28952	-0.21409	1.49536		3.44	1.20528	1.88603	-0.22823	0.014174	0.095288	0.059304	0.484891	0.136441	0.280229	0.15482	0.392186	-0.05686	0.114478	0.288652	0.186042
3.48	1.09401	0.60573	0.08051	0.665392	-0.14518	-0.05512	-0.8047	0.145586	0.139899	-0.28927	0.403687	0.471008	0.443206	0.551845	0.440346	-0.50065	-0.31768	-0.44374	0.071413	0.037489	-0.26785	-0.19801	-0.10863	0.669182	0.566601	1.3241	0.581332	-0.1955	0.759116	0.362414	-0.3134	1.36249		3.48	1.11966	1.62638	-0.09878	0.205688	0.374073	-0.12537	0.06133	-0.04899	0.241723	0.246271	0.335694	-0.11411	-0.00357	0.12703	-0.18204
3.52	1.36469	0.682551	0.058914	0.819287	-0.16108	-0.11846	-0.54454	0.324687	0.230843	-0.17566	0.266638	0.428196	0.341876	0.390729	0.43243	-0.18627	-0.18215	-0.42879	0.347031	0.01545	-0.09078	-0.08123	-0.09723	0.584318	0.27819	1.22151	0.423637	-0.13724	0.694391	0.384897	-0.45526	1.30878		3.52	0.844296	1.26209	0.100076	0.304485	0.573694	-0.36983	-0.38402	-0.26229	0.147486	0.288323	0.197125	-0.33577	-0.1543	-0.12807	-0.55468
3.56	1.49857	0.675521	-0.02	0.874132	-0.21206	-0.07995	-0.22205	0.416645	0.240216	-0.07217	0.102736	0.269108	0.273731	0.240507	0.378092	-0.05353	-0.06512	-0.34899	0.608463	-0.01786	0.099468	0.001735	-0.06582	0.496857	0.058683	1.00681	0.338772	-0.01818	0.648412	0.415359	-0.64348	1.30207		3.56	0.580331	0.812187	0.19482	0.345524	0.622459	-0.63532	-0.78402	-0.34969	0.117087	0.260457	-0.04683	-0.5131	-0.38913	-0.28538	-0.8037
3.6	1.50301	0.573558	-0.11575	0.823213	-0.25158	-0.0683	0.132097	0.392072	0.226283	-0.01061	-0.09131	-0.00094	0.128322	0.087499	0.285755	0.085801	0.032666	-0.24488	0.731579	-0.06637	0.262103	0.128525	0.03741	0.353348	-0.15956	0.771345	0.284687	0.017289	0.645626	0.431509	-0.77331	1.2813		3.6	0.244168	0.373427	0.107676	0.337164	0.544435	-0.86736	-1.10118	-0.38997	0.085675	0.148487	-0.31839	-0.61266	-0.47273	-0.34998	-0.89161
3.64	1.37672	0.431949	-0.23019	0.764315	-0.28781	-0.08831	0.351477	0.418418	0.247562	0.07083	-0.28131	-0.25274	-0.07713	-0.08628	0.175305	0.350527	0.126903	-0.16483	0.721953	-0.13686	0.306942	0.279507	0.086175	0.197616	-0.27203	0.584011	0.178164	0.084927	0.565575	0.438158	-0.78547	1.21986		3.64	-0.05957	-0.0172	0.016479	0.295618	0.450704	-1.0343	-1.39732	-0.52677	-0.06505	0.012198	-0.49015	-0.67953	-0.5429	-0.44853	-0.87514
3.68	1.12353	0.313139	-0.35983	0.660705	-0.29572	-0.12783	0.484726	0.510882	0.193604	0.239291	-0.49562	-0.41766	-0.28308	-0.2702	0.00716	0.57016	0.179849	-0.12607	0.597063	-0.3399	0.300862	0.372731	0.14254	0.08077	-0.40427	0.391356	0.10128	0.285055	0.472098	0.474131	-0.79459	1.03329		3.68	-0.27667	-0.31537	-0.02735	0.268513	0.349121	-1.05634	-1.60885	-0.77123	-0.26518	-0.21326	-0.47799	-0.69271	-0.53176	-0.63751	-0.76646
3.72	0.774822	0.194646	-0.46699	0.575208	-0.29439	-0.20231	0.589856	0.393592	0.063395	0.333529	-0.59898	-0.501	-0.39378	-0.42371	-0.14756	0.67605	0.211261	-0.05311	0.413149	-0.54966	0.241584	0.393123	0.133674	0.036058	-0.47457	0.244428	0.004256	0.537367	0.395847	0.498007	-0.74456	0.842536		3.72	-0.4122	-0.50004	-0.09017	0.193528	0.258557	-0.97553	-1.74843	-0.93133	-0.3997	-0.36982	-0.53068	-0.59315	-0.54746	-0.76062	-0.71225
3.76	0.379381	0.052657	-0.48181	0.431192	-0.33195	-0.32948	0.67092	0.172692	-0.18182	0.434732	-0.69575	-0.55369	-0.54831	-0.52606	-0.27904	0.726969	0.198595	-0.04095	0.232528	-0.67607	0.081482	0.371337	0.060589	-0.02512	-0.50927	0.134484	-0.08682	0.761814	0.303889	0.461148	-0.6089	0.606816		3.76	-0.46185	-0.62569	-0.26243	0.091945	0.079709	-0.87547	-1.77756	-0.89409	-0.55195	-0.48001	-0.62644	-0.57719	-0.53328	-0.68057	-0.62941
3.8	-0.02037	-0.12315	-0.43982	0.234738	-0.35646	-0.47184	0.638495	-0.03428	-0.32749	0.504397	-0.82672	-0.68517	-0.56326	-0.65019	-0.39012	0.686943	0.038493	-0.09136	0.006814	-0.6976	-0.14246	0.362724	-0.01908	-0.06242	-0.48698	-0.00928	-0.18321	0.891516	0.17292	0.415929	-0.41992	0.352731		3.8	-0.51201	-0.68471	-0.3701	-0.03244	-0.13537	-0.78199	-1.74767	-0.85558	-0.62718	-0.65405	-0.67609	-0.59036	-0.53885	-0.54986	-0.60079
3.84	-0.39706	-0.29415	-0.37795	0.006871	-0.26222	-0.51871	0.521458	-0.33573	-0.37562	0.477164	-0.99264	-0.94838	-0.50018	-0.73758	-0.48138	0.67985	-0.1054	-0.00675	-0.1163	-0.69899	-0.2296	0.401736	-0.04859	-0.09567	-0.43581	-0.13125	-0.25426	0.906209	-0.00479	0.382047	-0.36064	0.13791		3.84	-0.44007	-0.6642	-0.45268	-0.1971	-0.29686	-0.49776	-1.62607	-0.77401	-0.59729	-0.79743	-0.65861	-0.50043	-0.54214	-0.48197	-0.61295
3.88	-0.74779	-0.42676	-0.28789	-0.19782	-0.21124	-0.46526	0.331211	-0.51281	-0.39563	0.438279	-1.15781	-1.06643	-0.44597	-0.7999	-0.49316	0.586373	-0.14213	0.063927	-0.24575	-0.67537	-0.29851	0.38033	-0.12459	-0.17249	-0.27381	-0.14025	-0.27073	0.910769	-0.06103	0.361591	-0.35773	-0.04638		3.88	-0.3129	-0.63734	-0.50892	-0.2199	-0.41681	-0.33766	-1.49156	-0.57439	-0.55676	-0.87622	-0.5968	-0.372	-0.49705	-0.51718	-0.5714
3.92	-1.05026	-0.57211	-0.21829	-0.41289	-0.19332	-0.50604	0.144003	-0.64302	-0.405	0.461078	-1.12513	-1.06769	-0.45002	-0.81763	-0.5026	0.404485	-0.34074	-0.04754	-0.3291	-0.66011	-0.39528	0.371844	-0.21338	-0.18522	-0.12815	-0.18268	-0.25591	0.825145	-0.1678	0.317259	-0.28718	-0.1391		3.92	-0.27515	-0.54083	-0.52564	-0.21357	-0.55525	-0.29611	-1.32841	-0.45634	-0.44707	-0.9013	-0.61934	-0.34894	-0.50161	-0.57798	-0.44195
3.96	-1.33741	-0.71093	-0.17142	-0.57666	-0.20218	-0.54404	-0.09716	-0.79603	-0.41134	0.421686	-1.04002	-1.03476	-0.44394	-0.82346	-0.53274	0.12608	-0.51781	-0.25273	-0.417	-0.59418	-0.47431	0.367791	-0.34917	-0.11682	0.123154	-0.22904	-0.20512	0.842878	-0.33804	0.304972	-0.1115	-0.25918		3.96	-0.21359	-0.3825	-0.50613	-0.14694	-0.73131	-0.2001	-1.14729	-0.36362	-0.37918	-0.77641	-0.58312	-0.30512	-0.50845	-0.61065	-0.31098
4	-1.54298	-0.77737	-0.19226	-0.72499	-0.22473	-0.58787	-0.33529	-0.99615	-0.37739	0.272224	-0.9782	-0.97421	-0.33096	-0.91212	-0.48512	-0.22148	-0.62167	-0.42195	-0.51681	-0.44516	-0.40642	0.275707	-0.394	-0.04577	0.304029	-0.2051	-0.09555	0.834011	-0.40644	0.2785	-0.03955	-0.39648		4	-0.1034	-0.28649	-0.60645	0.011387	-0.79908	-0.05393	-0.95552	-0.22379	-0.42579	-0.59604	-0.56589	-0.27649	-0.46083	-0.60533	-0.25373
4.04	-1.65888	-0.85748	-0.2091	-0.8785	-0.2417	-0.5557	-0.58279	-1.0833	-0.40323	0.07691	-0.92475	-0.88707	-0.16503	-0.97242	-0.42571	-0.54498	-0.62953	-0.58712	-0.51022	-0.35555	-0.46114	0.16323	-0.35525	-0.04387	0.486043	-0.09896	0.015022	0.798546	-0.34842	0.267417	0.025428	-0.48476		4.04	0.023521	-0.17933	-0.6181	0.0314	-0.7588	0.108449	-0.75945	-0.08623	-0.39995	-0.4519	-0.43746	-0.21671	-0.42485	-0.54758	-0.22232
4.08	-1.68484	-0.93075	-0.2333	-0.99339	-0.21073	-0.42853	-0.86347	-1.0377	-0.42147	-0.10549	-0.87738	-0.77459	-0.05737	-1.01726	-0.38676	-0.89533	-0.57304	-0.69605	-0.49857	-0.30982	-0.58527	0.113452	-0.33359	-0.07914	0.749375	0.034547	0.066574	0.623751	-0.25634	0.249747	0.077486	-0.56748		4.08	0.189703	-0.01796	-0.47472	-0.04105	-0.71181	0.104649	-0.60289	-0.05406	-0.33434	-0.37843	-0.34905	-0.1592	-0.3068	-0.5073	-0.2284
4.12	-1.71752	-1.00631	-0.31272	-1.00466	-0.14442	-0.39585	-1.05347	-0.89685	-0.43312	-0.2666	-0.76186	-0.6953	0.082217	-0.96304	-0.36922	-1.0838	-0.48893	-0.72924	-0.46741	-0.25168	-0.70433	0.084066	-0.3004	-0.05698	1.01549	0.155257	0.07582	0.297721	-0.15843	0.242021	0.029861	-0.58331		4.12	0.350818	0.166207	-0.37922	-0.04333	-0.65861	0.16418	-0.44304	-0.04849	-0.25454	-0.26393	-0.23936	-0.13666	-0.07957	-0.49514	-0.13138
4.16	-1.68826	-1.08167	-0.32247	-1.01048	-0.05259	-0.41003	-1.11807	-0.72915	-0.37866	-0.44038	-0.61038	-0.58181	0.125789	-0.91162	-0.32102	-1.15195	-0.36354	-0.64336	-0.38635	-0.15567	-0.69344	0.033781	-0.27747	0.005722	1.12797	0.243668	0.131932	0.049462	-0.09751	0.251647	-0.0417	-0.58888		4.16	0.572985	0.307309	-0.33514	0.028613	-0.52777	0.266271	-0.30143	-0.02239	-0.19248	-0.13093	-0.13929	-0.06826	0.041773	-0.3591	0.059886
4.2	-1.63545	-1.05894	-0.27326	-1.02518	0.016184	-0.38622	-1.20648	-0.58222	-0.24262	-0.57971	-0.5093	-0.5195	0.145548	-0.84347	-0.23014	-1.07747	-0.31338	-0.61448	-0.31668	-0.05238	-0.68002	-0.02828	-0.26455	0.037514	1.13139	0.345885	0.167524	-0.04148	-0.06331	0.233598	-0.12948	-0.54911		4.2	0.761966	0.426626	-0.20999	0.076745	-0.3897	0.243725	-0.1317	-0.04798	-0.12864	-0.05392	-0.00148	-0.00771	0.153743	-0.13288	0.350704
4.24	-1.52183	-1.021	-0.19745	-1.01112	0.053233	-0.29046	-1.2422	-0.42338	-0.16663	-0.68725	-0.56706	-0.46402	0.335289	-0.73961	-0.12679	-0.99717	-0.28171	-0.68541	-0.30174	0.035336	-0.58299	-0.01321	-0.16462	0.037451	1.02765	0.434042	0.182977	-0.02983	-0.02113	0.265897	-0.23132	-0.47894		4.24	0.913961	0.553795	-0.03748	0.093718	-0.21124	0.235872	-0.07293	-0.0153	-0.13979	-0.05899	0.159886	0.130095	0.212768	0.031526	0.59187
4.28	-1.40809	-0.98174	-0.12855	-0.97515	0.078756	-0.12986	-1.12769	-0.28101	-0.12407	-0.67547	-0.50829	-0.42475	0.469045	-0.55874	-0.0532	-0.96601	-0.22826	-0.70542	-0.33264	0.061555	-0.48875	0.054174	-0.03821	0.013385	0.872112	0.472421	0.140672	-0.0316	-0.01821	0.315865	-0.34848	-0.43372		4.28	1.1151	0.690084	0.170501	0.163889	-0.08394	0.358228	-0.06432	0.088309	-0.12611	-0.00452	0.275656	0.164548	0.210742	0.151349	0.776544
4.32	-1.32879	-0.9331	-0.03	-0.8899	0.103328	-0.0346	-0.98532	-0.16296	-0.12356	-0.63316	-0.40316	-0.46326	0.560749	-0.41637	0.00583	-0.92066	-0.10641	-0.80903	-0.3291	0.029383	-0.42669	0.205156	0.091368	-0.00694	0.745195	0.475207	0.093553	-0.00627	-0.01391	0.326505	-0.4469	-0.38229		4.32	1.23036	0.841826	0.265498	0.121837	-0.05658	0.524663	-0.07927	0.231185	-0.00552	0.098075	0.306309	0.191147	0.286486	0.157683	0.846462
4.36	-1.19162	-0.81682	0.032948	-0.75868	0.096552	0.088765	-0.74998	0.02399	-0.12179	-0.5849	-0.29701	-0.42602	0.683865	-0.40015	0.108553	-0.8016	0.002521	-0.8407	-0.36101	-0.02838	-0.35703	0.266841	0.118601	-0.02613	0.572427	0.39883	0.045548	0.025903	-0.01277	0.340818	-0.47793	-0.23144		4.36	1.30155	1.03486	0.398494	0.057746	0.013971	0.640179	-0.04329	0.384447	0.205498	0.166473	0.307069	0.284877	0.415175	0.197455	0.827716
4.4	-1.01429	-0.65444	0.092543	-0.56995	0.109852	0.177176	-0.61116	0.12076	-0.0468	-0.49535	-0.16402	-0.34343	0.812555	-0.36646	0.2064	-0.6719	-0.00609	-0.6887	-0.2726	-0.00463	-0.23974	0.310033	0.133167	-0.06236	0.417265	0.339298	-0.00904	0.099367	-0.03848	0.358487	-0.57888	-0.04714		4.4	1.42821	1.13771	0.536556	0.102584	0.067803	0.701737	-0.00378	0.567601	0.379532	0.241457	0.356467	0.255492	0.441268	0.266866	0.957166
4.44	-0.84748	-0.52398	0.190897	-0.36957	0.199275	0.285093	-0.6446	0.178772	0.163458	-0.32715	-0.03355	-0.15952	0.819901	-0.27298	0.2273	-0.53535	-0.08564	-0.58357	-0.07552	0.071878	-0.22656	0.325359	0.164326	-0.12404	0.26109	0.270647	-0.05958	0.195631	-0.12322	0.364821	-0.63221	0.105991		4.44	1.48369	1.17394	0.545929	0.244193	0.145194	0.765575	-0.01771	0.664879	0.45021	0.300482	0.450704	0.261825	0.501559	0.454074	1.08104
4.48	-0.68877	-0.40358	0.319143	-0.16653	0.260517	0.319292	-0.66208	0.277569	0.292148	-0.14272	-0.06699	0.09482	0.789755	-0.13062	0.241676	-0.38108	-0.0945	-0.52962	0.117011	0.160352	-0.1759	0.355125	0.183452	-0.17971	0.140887	0.258867	-0.05135	0.22375	-0.13905	0.347151	-0.626	0.210235		4.48	1.51814	1.28312	0.541623	0.329564	0.305169	0.830933	0.064623	0.751769	0.491249	0.37344	0.57914	0.299064	0.540572	0.652428	1.1312
4.52	-0.54412	-0.23309	0.40882	0.012571	0.312892	0.349691	-0.52984	0.407018	0.31672	-0.04861	0.027245	0.393237	0.900712	0.057353	0.297471	-0.19083	-0.09577	-0.32214	0.180089	0.196578	-0.10699	0.474061	0.212711	-0.17876	0.033604	0.222642	0.012616	0.313681	0.008385	0.321059	-0.62499	0.259507		4.52	1.57311	1.31352	0.64042	0.33843	0.38256	0.965956	0.235618	0.857153	0.5827	0.470717	0.646778	0.308437	0.508653	0.827476	1.17933
4.56	-0.37528	-0.04646	0.453342	0.18116	0.373944	0.397823	-0.31553	0.46047	0.477076	-0.00656	0.129589	0.619711	1.11579	0.159696	0.384488	0.051349	-0.03649	-0.11695	0.214795	0.199174	-0.02644	0.531946	0.23931	-0.1889	0.015364	0.098385	0.036428	0.371692	0.037011	0.29123	-0.54418	0.404789		4.56	1.68939	1.42599	0.706538	0.408095	0.484017	1.05437	0.293376	1.00282	0.617405	0.469957	0.764322	0.327436	0.456214	0.973898	1.19124
4.6	-0.21125	0.080903	0.474621	0.322389	0.456148	0.48902	-0.1078	0.551667	0.506968	0.058544	0.145802	0.731427	1.20192	0.232908	0.462892	0.289222	0.054199	-0.06907	0.193769	0.200377	0.065776	0.609464	0.288836	-0.2495	-0.08533	0.036447	0.055301	0.411464	0.000659	0.282173	-0.38737	0.525625		4.6	1.68559	1.46982	0.76151	0.440267	0.593833	1.10427	0.413959	1.15202	0.653631	0.558114	0.82968	0.435859	0.47116	1.05724	1.18896
4.64	-0.05925	0.201992	0.483045	0.471091	0.508966	0.618976	0.119684	0.727222	0.463143	0.140494	0.10299	0.790199	1.32833	0.307639	0.555673	0.47187	0.148183	-0.08579	0.179583	0.252626	0.108841	0.669755	0.321135	-0.24152	-0.19059	0.032521	0.063661	0.465676	0.05829	0.2766	-0.29452	0.519926		4.64	1.67521	1.46247	0.823828	0.443814	0.708337	1.19952	0.512503	1.20345	0.735708	0.647792	0.791681	0.565562	0.518532	0.99695	1.15172
4.68	0.136948	0.374887	0.537066	0.596487	0.575717	0.70916	0.218734	0.80018	0.391705	0.202433	0.147322	0.814771	1.418	0.320558	0.633254	0.641091	0.289792	-0.12201	0.329298	0.316971	0.078696	0.7189	0.383706	-0.23785	-0.30573	0.092812	0.085193	0.550033	0.108195	0.279957	-0.29389	0.461027		4.68	1.69522	1.51593	0.969997	0.428614	0.777241	1.31124	0.545435	1.33087	0.798786	0.646018	0.717203	0.526803	0.564638	0.812529	1.10916
4.72	0.311869	0.521056	0.64701	0.689584	0.616503	0.69016	0.194415	0.946855	0.389932	0.246511	0.255238	0.865183	1.43574	0.468247	0.641804	0.799926	0.383269	0.022381	0.497506	0.310194	0.184839	0.749806	0.434118	-0.22645	-0.36918	0.191356	0.139152	0.624511	0.16912	0.288253	-0.36419	0.400483		4.72	1.75779	1.53543	1.13516	0.541344	0.837786	1.35126	0.589007	1.28907	0.884157	0.662485	0.791427	0.516417	0.529172	0.698026	1.07522
4.76	0.531249	0.646642	0.777536	0.838413	0.600353	0.666094	0.34033	1.09049	0.500635	0.328082	0.316036	0.932821	1.50895	0.500166	0.675116	0.895177	0.424054	0.312693	0.662168	0.301898	0.328981	0.711807	0.496309	-0.1654	-0.3664	0.277867	0.09102	0.711402	0.247271	0.296486	-0.38407	0.296492		4.76	1.793	1.47539	1.19774	0.637608	0.965969	1.34873	0.563422	1.27843	0.969021	0.677937	0.750895	0.492604	0.456974	0.651414	0.945766
4.8	0.689958	0.760069	0.845617	1.02119	0.546648	0.722333	0.581243	1.07757	0.629578	0.383687	0.389248	0.933074	1.6047	0.577177	0.671696	0.975228	0.606196	0.438089	0.796937	0.33122	0.419672	0.680141	0.556347	-0.1388	-0.28711	0.326758	0.09558	0.898103	0.309716	0.344428	-0.28338	0.201115		4.8	1.67546	1.39737	1.24587	0.727792	1.09251	1.217	0.533023	1.28477	0.928489	0.668818	0.782561	0.340102	0.465841	0.57643	0.838609
4.84	0.812947	0.932077	0.85746	1.11277	0.5058	0.751972	0.837862	1.07833	0.720775	0.456138	0.499698	0.875823	1.6308	0.621762	0.679803	1.05705	0.826842	0.494327	0.961599	0.360353	0.453871	0.712567	0.626899	-0.19567	-0.24721	0.337525	0.217809	1.12432	0.352148	0.435752	-0.22929	0.122331		4.84	1.52042	1.35253	1.23168	0.754391	1.1495	1.03055	0.470451	1.20801	0.926209	0.692377	0.750135	0.215719	0.501559	0.443687	0.724106
4.88	0.909971	1.07109	0.897042	1.13962	0.486357	0.883195	1.08258	1.16548	0.701015	0.503257	0.596215	0.869236	1.48336	0.685854	0.758777	1.11177	0.836469	0.596924	0.944119	0.374475	0.49567	0.710034	0.721136	-0.22164	-0.19895	0.372104	0.299507	1.26264	0.415859	0.47945	-0.15063	0.031894		4.88	1.45177	1.38344	1.19267	0.780484	1.22246	0.82384	0.368867	1.08869	0.89505	0.71543	0.697444	0.18912	0.423029	0.315504	0.511566
4.92	1.03347	1.13189	0.928518	1.20814	0.414856	0.967805	1.16718	1.21361	0.557126	0.516683	0.505524	0.85961	1.27943	0.727653	0.86872	1.1485	0.837989	0.59971	1.0224	0.379859	0.515936	0.690274	0.779907	-0.21784	-0.25823	0.420742	0.394884	1.23097	0.472731	0.526569	0.002502	-0.0208		4.92	1.29142	1.48654	1.20914	0.821522	1.29111	0.683498	0.263231	0.916431	0.855025	0.639432	0.6103	0.194947	0.249754	0.184788	0.273946
4.96	1.06083	1.15551	0.902932	1.31112	0.280403	0.914354	1.21836	1.16573	0.569539	0.525169	0.404954	0.841371	1.05879	0.679267	0.820525	1.20271	0.809363	0.671148	1.0343	0.3449	0.750515	0.676215	0.815753	-0.20169	-0.23125	0.394016	0.495074	1.14661	0.49021	0.557665	0.173876	-0.00864		4.96	1.09762	1.51998	1.18988	0.799483	1.33709	0.699964	0.184446	0.778115	0.902903	0.58598	0.459571	0.112616	0.221128	0.056859	0.084965
5	0.997875	1.18097	0.795838	1.32847	0.199909	0.884208	1.2632	1.10316	0.607538	0.556835	0.396847	0.85353	0.881459	0.57971	0.719005	1.19359	0.815696	0.784132	1.05482	0.278845	0.893391	0.705474	0.765088	-0.15786	-0.10307	0.417069	0.598938	1.09342	0.51225	0.566658	0.286606	0.036074		5	0.885335	1.40928	1.07437	0.855721	1.36762	0.646512	0.155567	0.641826	0.881371	0.628539	0.327335	-0.02646	0.25178	0.004927	-0.10655
5.04	0.913138	1.17451	0.731937	1.24234	0.082176	0.881168	1.22089	0.985867	0.623751	0.609527	0.355049	0.877343	0.687159	0.550831	0.609695	1.19081	0.827349	0.761332	1.01556	0.178148	0.864765	0.703954	0.674144	-0.12423	-0.01909	0.48192	0.655429	1.14256	0.567221	0.543415	0.406809	0.017327		5.04	0.807564	1.22561	0.953784	0.848375	1.46008	0.441065	0.128208	0.50351	0.754708	0.569261	0.27667	-0.18023	0.15045	-0.07132	-0.26589
5.08	0.717697	1.126	0.658283	1.13278	-0.05215	0.870022	1.15376	0.955975	0.592845	0.672858	0.31857	0.774999	0.477658	0.517899	0.458523	1.19131	0.893214	0.755252	0.991998	0.087268	0.830313	0.742206	0.560401	-0.14235	0.103268	0.482047	0.643903	1.18183	0.622066	0.522073	0.571471	0.015174		5.08	0.743473	0.981409	0.762016	0.783017	1.5476	0.28983	0.235112	0.38774	0.56142	0.504156	0.124928	-0.26763	0.024547	-0.19064	-0.41662
5.12	0.480204	1.02429	0.5282	0.993828	-0.12828	0.697507	1.11196	0.951669	0.497342	0.633973	0.238012	0.596405	0.350995	0.496873	0.294684	1.18827	0.971491	0.645309	1.03912	-0.00779	0.840699	0.770452	0.498336	-0.14843	0.205105	0.530559	0.669616	1.20893	0.62536	0.581604	0.750192	0.006181		5.12	0.736633	0.802308	0.583928	0.603409	1.4578	0.140874	0.391413	0.309716	0.374973	0.430185	-0.06076	-0.30031	-0.20421	-0.33681	-0.56127
5.16	0.332135	0.859752	0.374938	0.884138	-0.21295	0.541965	1.09119	0.871618	0.339773	0.570895	0.086523	0.340292	0.252705	0.378063	0.170745	1.16319	0.885107	0.60199	1.05077	-0.11349	0.725183	0.824284	0.505302	-0.08554	0.285536	0.608583	0.811858	1.18081	0.682611	0.638729	0.903201	-0.06108		5.16	0.630743	0.673618	0.553023	0.418228	1.27275	0.030171	0.412693	0.27349	0.272882	0.301496	-0.22517	-0.3839	-0.36557	-0.40749	-0.70288
5.2	0.212946	0.691481	0.238522	0.783568	-0.30307	0.457861	1.1872	0.655277	0.158392	0.532009	-0.04647	0.059608	0.049791	0.250134	0.058015	1.14901	0.875987	0.72764	1.09966	-0.19342	0.570907	0.798064	0.497196	0.003822	0.360647	0.679514	0.908628	1.23021	0.691478	0.646772	0.958553	-0.06994		5.2	0.460508	0.525929	0.470185	0.318924	1.10188	-0.07952	0.380774	0.133148	0.036276	0.162673	-0.35639	-0.41	-0.48894	-0.52756	-0.67197
5.24	0.061583	0.511683	0.102803	0.72315	-0.39211	0.49662	1.13679	0.426018	0.086194	0.516683	-0.09638	-0.20284	-0.18986	0.111311	-0.03635	1.16851	0.891694	0.823144	1.1217	-0.30216	0.407259	0.787551	0.445771	0.061897	0.430818	0.718147	0.951441	1.30089	0.685145	0.613206	1.01466	-0.04157		5.24	0.338658	0.40484	0.174047	0.265473	0.954949	-0.24063	0.315162	-0.08598	-0.12813	0.100862	-0.40072	-0.45154	-0.52416	-0.81762	-0.64081
5.28	-0.07825	0.331442	-0.0243	0.617006	-0.53144	0.475847	1.03698	0.319621	-0.01691	0.50883	-0.17618	-0.36345	-0.39353	-0.01358	-0.0891	1.06592	0.984664	0.806678	1.03	-0.38734	0.226638	0.846323	0.415245	0.104582	0.480977	0.755132	1.02136	1.40019	0.775455	0.579831	1.05342	-0.09034		5.28	0.229475	0.29211	-0.08764	0.197581	0.841966	-0.39871	0.190526	-0.24633	-0.16132	0.085915	-0.4557	-0.60582	-0.43068	-0.99368	-0.617
5.32	-0.1564	0.17134	-0.211	0.426632	-0.61884	0.323598	0.963765	0.266929	-0.12787	0.51187	-0.21468	-0.49923	-0.65496	-0.09084	-0.14845	0.924309	0.980104	0.82365	0.879521	-0.46334	0.195732	0.863676	0.453497	0.170384	0.535315	0.837083	1.12636	1.40374	0.909718	0.580274	1.07268	-0.14695		5.32	0.137011	0.225232	-0.19505	0.068892	0.728729	-0.5464	0.069943	-0.30131	-0.18361	0.056276	-0.57881	-0.70943	-0.34227	-1.01598	-0.56102
5.36	-0.23823	0.015355	-0.43064	0.29047	-0.64208	0.16223	0.930579	0.219557	-0.24262	0.561268	-0.2998	-0.691	-0.84825	-0.17925	-0.22001	0.80778	0.880801	0.870009	0.782498	-0.46733	0.239304	0.830743	0.514295	0.199516	0.598267	0.902821	1.18703	1.22793	0.972796	0.590344	1.11726	-0.23233		5.36	0.150944	0.07425	-0.23305	-0.06208	0.576354	-0.63836	0.083876	-0.39681	-0.22718	-0.06253	-0.66368	-0.85686	-0.37267	-0.91237	-0.46323
5.4	-0.34918	-0.20086	-0.63007	0.136701	-0.69845	-0.04068	0.804423	0.124307	-0.30393	0.571275	-0.26839	-0.83869	-0.92703	-0.26741	-0.27593	0.780927	0.847615	0.836823	0.640889	-0.41945	0.210678	0.817444	0.507202	0.230042	0.684017	0.980972	1.22782	1.04934	0.95861	0.622263	1.14753	-0.2474		5.4	0.149677	-0.03443	-0.31183	-0.15378	0.438798	-0.65254	0.223965	-0.53665	-0.30673	-0.19148	-0.71687	-0.91031	-0.43676	-0.90705	-0.41333
5.44	-0.48497	-0.34962	-0.79213	-0.00314	-0.77413	-0.22561	0.659014	-0.0054	-0.45339	0.588121	-0.17111	-0.98587	-0.96377	-0.35835	-0.34693	0.693023	0.814683	0.791985	0.50004	-0.41805	0.142787	0.776405	0.496309	0.300213	0.695164	1.0647	1.32294	0.899623	1.00965	0.629926	1.10041	-0.25563		5.44	0.215035	-0.02961	-0.37466	-0.1439	0.301876	-0.59504	0.244991	-0.73576	-0.42275	-0.28267	-0.73157	-0.90854	-0.58166	-0.961	-0.38394
5.48	-0.5939	-0.46577	-0.89555	-0.17388	-0.83569	-0.3961	0.676747	-0.14067	-0.65934	0.589514	-0.09536	-1.10442	-1.01494	-0.43359	-0.42508	0.617279	0.718926	0.725613	0.436961	-0.44643	0.133667	0.672922	0.392192	0.360885	0.671478	1.13664	1.39856	0.758014	1.07235	0.613713	1.05697	-0.28641		5.48	0.263927	0.030678	-0.534	-0.15733	0.143674	-0.52031	0.235112	-0.88598	-0.48912	-0.34322	-0.74297	-0.83888	-0.57178	-1.0251	-0.27476
5.52	-0.67597	-0.58883	-0.98491	-0.40478	-0.86837	-0.52251	0.670667	-0.19007	-0.7893	0.551895	-0.09739	-1.13736	-0.99695	-0.46247	-0.47638	0.528615	0.618862	0.724093	0.333858	-0.50127	0.129107	0.640116	0.253117	0.468928	0.649818	1.18756	1.43567	0.541927	1.1277	0.59123	1.11143	-0.27564		5.52	0.371084	0.141888	-0.58618	-0.26271	0.006371	-0.44861	0.256898	-0.95767	-0.52155	-0.36627	-0.71206	-0.7573	-0.51402	-1.06461	-0.17697
5.56	-0.65989	-0.70479	-1.03748	-0.60668	-0.86488	-0.58204	0.534884	-0.28127	-0.77638	0.532263	-0.125	-1.29189	-0.9397	-0.50706	-0.54167	0.349767	0.487133	0.60579	0.160583	-0.56904	0.019164	0.528019	0.120121	0.542266	0.646272	1.20782	1.48431	0.372959	1.17571	0.551078	1.11245	-0.14708		5.56	0.480267	0.16874	-0.63254	-0.3648	-0.09458	-0.40606	0.404586	-0.96755	-0.5636	-0.52485	-0.6923	-0.66737	-0.45855	-0.96176	-0.1524
5.6	-0.7046	-0.77268	-1.09169	-0.80022	-0.82733	-0.69426	0.34261	-0.44188	-0.79918	0.504777	-0.12982	-1.3613	-0.84141	-0.59141	-0.63774	0.210691	0.387322	0.466208	-0.00281	-0.64858	-0.14626	0.419343	0.042223	0.601544	0.565968	1.25596	1.54258	0.319254	1.07273	0.572421	1.05013	-0.04917		5.6	0.546132	0.213832	-0.72197	-0.42839	-0.25151	-0.41518	0.51909	-0.97743	-0.57779	-0.68546	-0.65304	-0.60126	-0.59559	-0.86778	-0.21117
5.64	-0.85862	-0.86527	-1.15433	-0.98857	-0.75342	-0.83005	0.220507	-0.59058	-0.88303	0.403573	-0.13235	-1.33926	-0.69448	-0.63372	-0.71064	-0.05809	0.226967	0.341318	-0.14847	-0.73496	-0.24506	0.339165	-0.04935	0.603381	0.464511	1.35906	1.55714	0.218177	0.970769	0.613206	0.961466	0.059506		5.64	0.570198	0.287297	-0.81544	-0.51173	-0.39401	-0.30245	0.653606	-1.06204	-0.57475	-0.86482	-0.58388	-0.57314	-0.81573	-0.70768	-0.23904
5.68	-0.96806	-0.97705	-1.15597	-1.16425	-0.7075	-0.89085	0.13539	-0.76867	-1.02692	0.283623	-0.19644	-1.2283	-0.59366	-0.655	-0.75592	-0.28051	0.069399	0.223522	-0.21814	-0.76378	-0.33296	0.274694	-0.12168	0.559872	0.379647	1.47179	1.57918	0.133819	0.907185	0.653929	0.820743	0.206942		5.68	0.565132	0.355948	-0.88308	-0.58064	-0.52295	-0.12917	0.663232	-1.13753	-0.57424	-0.8747	-0.56767	-0.44293	-0.87501	-0.55923	-0.29832
5.72	-0.96135	-1.07502	-1.12614	-1.24063	-0.65703	-0.96558	-0.05992	-0.91154	-1.10064	0.201166	-0.37352	-1.04793	-0.5511	-0.68439	-0.77714	-0.4591	-0.03751	0.161457	-0.30148	-0.7608	-0.45608	0.240748	-0.14283	0.504647	0.370653	1.5165	1.53232	0.136099	0.83144	0.644429	0.775905	0.293706		5.72	0.572225	0.485904	-0.839	-0.5895	-0.64924	-0.06635	0.619913	-1.06027	-0.49951	-0.81871	-0.43315	-0.3573	-0.90415	-0.54935	-0.35911
5.76	-0.9274	-1.17806	-1.05471	-1.31992	-0.55551	-1.02207	-0.26107	-0.98298	-1.12268	0.123775	-0.44951	-0.9162	-0.45585	-0.60965	-0.79367	-0.62072	-0.1477	0.096352	-0.50338	-0.76657	-0.56095	0.173743	-0.2467	0.461265	0.375213	1.50156	1.42237	0.140406	0.71757	0.556778	0.683948	0.372363		5.76	0.632263	0.675898	-0.71918	-0.61002	-0.79832	0.043091	0.591794	-0.84646	-0.4762	-0.75791	-0.27305	-0.28688	-0.85728	-0.70565	-0.45943
5.8	-0.88978	-1.20232	-0.9193	-1.38173	-0.44525	-0.94658	-0.38646	-0.9807	-1.17765	0.015605	-0.41684	-0.92254	-0.334	-0.53594	-0.78189	-0.82212	-0.29058	-0.02879	-0.74404	-0.77942	-0.60984	0.025928	-0.35968	0.424026	0.26603	1.42353	1.35347	0.061875	0.619407	0.497373	0.586671	0.437088		5.8	0.61149	0.879825	-0.7359	-0.67361	-0.8961	0.092743	0.594834	-0.54678	-0.45264	-0.73258	-0.19705	-0.26053	-0.83625	-0.81914	-0.54683
5.84	-0.80276	-1.21473	-0.80499	-1.38351	-0.3823	-0.83967	-0.5116	-0.98551	-1.26783	-0.02771	-0.36009	-0.85262	-0.19948	-0.4379	-0.73983	-0.89888	-0.39723	-0.19117	-0.98977	-0.75352	-0.74512	-0.04412	-0.46392	0.454995	0.173439	1.30776	1.23833	-0.04123	0.522636	0.524669	0.511053	0.48104		5.84	0.63201	0.952023	-0.67003	-0.67665	-0.89572	0.127195	0.676658	-0.29067	-0.47367	-0.68875	-0.15474	-0.27776	-0.74328	-0.79406	-0.43537
5.88	-0.69953	-1.20878	-0.73248	-1.33411	-0.37647	-0.70465	-0.5225	-0.90369	-1.27569	-0.13614	-0.35832	-0.79917	-0.07966	-0.34848	-0.69329	-0.91129	-0.41496	-0.35963	-1.06298	-0.67569	-0.79731	-0.11366	-0.48887	0.473804	0.068563	1.2761	1.10597	-0.14408	0.482104	0.540439	0.357791	0.574137		5.88	0.733846	1.01029	-0.57782	-0.61711	-0.83898	0.102369	0.719977	-0.2058	-0.4116	-0.61225	-0.15576	-0.25648	-0.72884	-0.72364	-0.39762
5.92	-0.53373	-1.14367	-0.67636	-1.2761	-0.33797	-0.59648	-0.5724	-0.75499	-1.27999	-0.30612	-0.36237	-0.74394	-0.09612	-0.24056	-0.60576	-0.8814	-0.4294	-0.51011	-0.98977	-0.66232	-0.75652	-0.18142	-0.53131	0.459238	0.005358	1.30675	0.900649	-0.16992	0.442205	0.524606	0.178183	0.687754		5.92	0.838977	1.0341	-0.40708	-0.5054	-0.75779	0.153034	0.726563	-0.05026	-0.30799	-0.63252	-0.22593	-0.21519	-0.72099	-0.71832	-0.44119
5.96	-0.35754	-1.01714	-0.60778	-1.17679	-0.28242	-0.58204	-0.68868	-0.62072	-1.19437	-0.46267	-0.28004	-0.71126	-0.17567	-0.1904	-0.47961	-0.92598	-0.47753	-0.6811	-0.95532	-0.63838	-0.68711	-0.24703	-0.57285	0.447965	-0.022	1.33322	0.662523	-0.15447	0.411046	0.463618	0.055573	0.689527		5.96	0.792618	1.04601	-0.29435	-0.38963	-0.622	0.207499	0.672352	0.100976	-0.26417	-0.62998	-0.2467	-0.12146	-0.7486	-0.81433	-0.45918
6	-0.25039	-0.87414	-0.55293	-1.04595	-0.23258	-0.46729	-0.66664	-0.51762	-1.08518	-0.49953	-0.14071	-0.63831	-0.22355	-0.20484	-0.33287	-1.07266	-0.53377	-0.85717	-0.87831	-0.5494	-0.69496	-0.30327	-0.62415	0.440429	-0.03049	1.27648	0.51686	-0.22844	0.338342	0.418019	-0.08692	0.618849		6	0.692301	1.07742	-0.2865	-0.34023	-0.51814	0.18014	0.668298	0.130361	-0.25302	-0.51903	-0.32447	-0.17846	-0.72479	-0.93111	-0.50579
6.04	-0.13715	-0.69896	-0.51436	-0.77578	-0.16494	-0.3125	-0.62408	-0.42161	-0.93978	-0.48307	0.016352	-0.55673	-0.11056	-0.15595	-0.20449	-1.14663	-0.58824	-0.90074	-0.71643	-0.48677	-0.68407	-0.35697	-0.63162	0.443659	-0.10408	1.12461	0.406157	-0.22717	0.337075	0.358361	-0.27286	0.554251		6.04	0.623903	1.06501	-0.29663	-0.33947	-0.45253	0.091476	0.655379	0.042711	-0.19501	-0.3607	-0.27533	-0.1967	-0.71871	-1.04004	-0.60712
6.08	-0.09168	-0.49484	-0.49207	-0.45735	-0.13777	-0.16177	-0.62636	-0.31977	-0.76701	-0.5388	0.20812	-0.44172	-0.03634	-0.15215	-0.09354	-1.19957	-0.62446	-0.81942	-0.56596	-0.40596	-0.52042	-0.41486	-0.63758	0.413386	-0.16437	0.970966	0.345866	-0.18436	0.345182	0.26197	-0.40953	0.561091		6.08	0.558798	1.00927	-0.26193	-0.25511	-0.35031	0.030931	0.666272	-0.02898	-0.17196	-0.21428	-0.17932	-0.13716	-0.75342	-1.03143	-0.67147
6.12	-0.0134	-0.29123	-0.49239	-0.21466	-0.08654	-0.05386	-0.63219	-0.20046	-0.58689	-0.59922	0.260558	-0.39359	-0.10676	-0.24689	0.000953	-1.12231	-0.61635	-0.87439	-0.41497	-0.32901	-0.39578	-0.40802	-0.67722	0.371968	-0.1778	0.889268	0.226802	-0.00627	0.345435	0.211875	-0.49414	0.476607		6.12	0.530933	0.907438	-0.12437	-0.10666	-0.1987	-0.14108	0.690084	-0.14399	-0.19526	-0.03948	-0.09572	-0.19442	-0.7714	-1.12364	-0.71732
6.16	0.063357	-0.14076	-0.48377	-0.02492	-0.09452	0.023154	-0.58254	-0.08899	-0.3247	-0.69333	0.227879	-0.36395	-0.19974	-0.22333	0.083221	-1.04834	-0.61889	-0.93848	-0.23942	-0.31368	-0.29699	-0.45666	-0.69888	0.339732	-0.1821	0.759692	0.124839	0.074541	0.289323	0.199526	-0.57761	0.421762		6.16	0.51548	0.778242	0.002799	0.013414	-0.12853	-0.33209	0.692618	-0.31169	-0.09799	0.04969	-0.05088	-0.19239	-0.79268	-1.11528	-0.80091
6.2	0.121622	-0.01346	-0.49961	0.093509	-0.14582	0.011248	-0.50932	0.014617	-0.0387	-0.754	0.228386	-0.32089	-0.23621	-0.30338	0.087084	-0.95967	-0.64422	-0.95875	-0.00585	-0.34548	-0.22251	-0.56597	-0.65658	0.248851	-0.17995	0.690407	-0.00157	0.153325	0.141254	0.156904	-0.68376	0.380343		6.2	0.566145	0.632073	0.08285	0.092198	-0.07165	-0.5198	0.726817	-0.44216	-0.01718	0.019797	-0.08787	-0.22507	-0.79192	-1.01395	-0.84373
6.24	0.18014	0.0474	-0.51728	0.16254	-0.20092	0.031007	-0.45486	0.133427	0.188791	-0.7939	0.179241	-0.34597	-0.32868	-0.39179	0.025779	-0.80363	-0.62319	-0.94051	0.04988	-0.3684	-0.0695	-0.58725	-0.57311	0.213766	-0.14689	0.581604	-0.11341	0.239709	0.002685	0.121755	-0.78699	0.307005		6.24	0.575518	0.458545	0.040291	0.181622	0.036897	-0.67027	0.8398	-0.48319	0.008917	-0.06253	-0.15652	-0.31702	-0.7828	-0.97646	-0.88401
6.28	0.196353	0.107122	-0.56718	0.26425	-0.26716	0.095098	-0.45613	0.222851	0.335973	-0.77756	0.126296	-0.38371	-0.48574	-0.34949	-0.06371	-0.55993	-0.57076	-0.89339	0.179076	-0.33807	0.084775	-0.57977	-0.43808	0.190396	-0.11307	0.442275	-0.23792	0.32964	-0.13145	0.131761	-0.77559	0.217455		6.28	0.40731	0.294136	0.044345	0.292072	0.155453	-0.74931	0.72631	-0.50802	-0.03516	-0.15905	-0.32726	-0.40138	-0.78002	-1.03371	-0.99699
6.32	0.214212	0.117318	-0.5965	0.303896	-0.35449	0.057353	-0.44726	0.247676	0.369159	-0.72854	0.129335	-0.4815	-0.62583	-0.36418	-0.19157	-0.35879	-0.46563	-0.89212	0.233541	-0.35377	0.116441	-0.49111	-0.29787	0.130422	-0.15424	0.329292	-0.36142	0.370679	-0.2495	0.116435	-0.73278	0.205548		6.32	0.169437	0.132008	0.147702	0.341977	0.229931	-0.95299	0.694138	-0.58199	-0.00932	-0.32397	-0.45316	-0.60658	-0.85753	-1.10059	-1.08844
6.36	0.202306	0.07248	-0.60056	0.272737	-0.46184	-0.15265	-0.36746	0.224624	0.349906	-0.65254	0.124776	-0.75559	-0.72463	-0.48223	-0.32451	-0.15055	-0.30679	-0.88655	0.178063	-0.42629	0.094402	-0.36065	-0.25341	0.073993	-0.12827	0.211115	-0.37054	0.446676	-0.31904	0.085719	-0.68591	0.132844		6.36	-0.08972	-0.00783	0.121102	0.219621	0.235124	-1.15134	0.611807	-0.72031	0.00613	-0.44531	-0.51421	-0.77757	-0.92162	-1.27715	-1.18496
6.4	0.183813	-0.0324	-0.60632	0.134928	-0.53531	-0.38546	-0.15062	0.196505	0.319	-0.64203	0.083483	-0.92938	-0.75072	-0.6094	-0.45244	0.056416	-0.23713	-0.82271	0.111438	-0.50165	0.009284	-0.27262	-0.22111	0.016425	-0.07355	0.16843	-0.39929	0.472009	-0.33778	0.037587	-0.69148	0.099785		6.4	-0.37977	-0.1469	0.054224	0.084598	0.207512	-1.32284	0.463865	-0.78744	-0.18006	-0.40984	-0.55677	-0.82773	-1.02397	-1.29818	-1.4246
6.44	0.162154	-0.19301	-0.59112	-0.03809	-0.5664	-0.58305	-0.00698	0.074908	0.184991	-0.59757	0.004446	-0.93014	-0.85433	-0.77229	-0.55598	0.136467	-0.22218	-0.74418	0.081546	-0.59912	-0.03834	-0.24082	-0.14916	-0.03665	-0.04467	0.079133	-0.48973	0.427424	-0.31144	0.031191	-0.72467	0.169703		6.44	-0.60802	-0.28902	-0.00328	-0.02155	0.175466	-1.42899	0.325295	-0.93031	-0.3351	-0.41719	-0.61884	-0.94806	-1.16634	-1.30603	-1.59053
6.48	0.109462	-0.33911	-0.5713	-0.29446	-0.60579	-0.66412	0.018353	-0.02845	0.016023	-0.56147	-0.08169	-0.87998	-0.99011	-0.90832	-0.58303	0.110627	-0.29184	-0.72189	-0.00763	-0.71875	-0.0272	-0.2027	-0.13371	-0.04159	-0.03264	-0.02967	-0.50721	0.369919	-0.28041	0.015358	-0.81561	0.088259		6.48	-0.80511	-0.46179	-0.13349	-0.1586	0.118848	-1.65419	0.194833	-1.04076	-0.40552	-0.45215	-0.61326	-1.18492	-1.37001	-1.36886	-1.75114
6.52	0.06969	-0.47388	-0.61063	-0.52663	-0.66184	-0.73404	0.031273	-0.15131	-0.16333	-0.4875	-0.20531	-0.88074	-1.10157	-0.93264	-0.67397	0.097961	-0.35594	-0.72848	-0.14214	-0.80121	-0.08394	-0.15672	-0.1802	-0.03842	0.056276	-0.10909	-0.55306	0.411464	-0.21948	0.007315	-0.86691	-0.07248		6.52	-0.9115	-0.62518	-0.3435	-0.26246	0.019924	-1.88826	0.122635	-1.0894	-0.51673	-0.48483	-0.66266	-1.35287	-1.59724	-1.50515	-1.83398
6.56	-0.00023	-0.56058	-0.68903	-0.67723	-0.72916	-0.85969	0.004167	-0.36765	-0.38246	-0.37477	-0.21417	-0.98536	-1.26725	-0.92682	-0.80823	0.030576	-0.38583	-0.72974	-0.21434	-0.83743	-0.29623	-0.10986	-0.28887	-0.03259	0.183826	-0.20155	-0.65528	0.440343	-0.10232	0.033787	-0.80295	-0.21307		6.56	-1.00169	-0.70574	-0.57833	-0.34099	-0.14157	-2.06357	0.077036	-1.08586	-0.6135	-0.64772	-0.7189	-1.51399	-1.77407	-1.70147	-1.94975
6.6	-0.13867	-0.66521	-0.75838	-0.78439	-0.75285	-1.0322	-0.06144	-0.60375	-0.5684	-0.25887	-0.28637	-1.11405	-1.35845	-0.9291	-0.90152	-0.02972	-0.40533	-0.69833	-0.36659	-0.89063	-0.49129	-0.03981	-0.43289	-0.04285	0.264383	-0.28515	-0.60626	0.345346	0.002685	0.06102	-0.71023	-0.29933		6.6	-1.00599	-0.80555	-0.73083	-0.44688	-0.19756	-2.16794	0.017758	-1.07851	-0.77386	-0.84658	-0.73359	-1.69765	-1.82929	-1.73491	-2.05285
6.64	-0.24697	-0.81695	-0.78713	-0.94259	-0.76723	-1.14164	-0.0698	-0.70559	-0.73686	-0.21062	-0.37352	-1.16218	-1.43444	-0.96279	-1.02761	-0.06442	-0.456	-0.70188	-0.61839	-0.97271	-0.6638	-0.02398	-0.49799	-0.04697	0.328855	-0.25855	-0.47846	0.246043	0.112755	0.075839	-0.7253	-0.40294		6.64	-0.96926	-0.859	-0.92133	-0.67918	-0.25113	-2.20999	-0.05925	-1.21961	-0.98716	-0.99123	-0.77717	-1.79518	-1.81941	-1.7187	-2.0987
6.68	-0.32968	-0.98414	-0.8378	-1.1412	-0.78268	-1.16469	-0.08171	-0.7446	-0.88911	-0.18946	-0.53666	-1.2511	-1.4466	-0.93112	-1.14262	-0.06011	-0.48615	-0.81537	-0.74455	-1.01673	-0.67824	-0.06704	-0.51598	-0.05926	0.406372	-0.29174	-0.29492	0.204244	0.232452	0.108835	-0.61498	-0.48945		6.68	-0.98244	-0.81872	-1.03229	-0.88741	-0.27026	-2.23684	-0.13576	-1.31968	-1.0928	-1.10168	-0.80174	-1.82811	-1.84753	-1.77773	-1.99965
6.72	-0.44557	-1.09307	-0.89707	-1.19009	-0.80978	-1.10845	-0.04574	-0.85429	-1.08518	-0.19364	-0.65547	-1.37523	-1.458	-0.87033	-1.20823	-0.16955	-0.58292	-0.89972	-0.76178	-1.05498	-0.80136	-0.07452	-0.58856	-0.0609	0.490603	-0.29592	-0.20297	0.283028	0.312503	0.143794	-0.49414	-0.48438		6.72	-0.98877	-0.73462	-1.22558	-0.85448	-0.27077	-2.28396	-0.16286	-1.48484	-1.18805	-1.17894	-0.81618	-1.96288	-1.78547	-1.8859	-1.93049
6.76	-0.59972	-1.16768	-0.98618	-1.2514	-0.8709	-1.00003	-0.03535	-0.9275	-1.2805	-0.29231	-0.75047	-1.50012	-1.49347	-0.81206	-1.24687	-0.35195	-0.77595	-0.93342	-0.72707	-1.11698	-0.92219	-0.11492	-0.71269	-0.07522	0.571921	-0.16406	-0.14001	0.298734	0.376214	0.180653	-0.46235	-0.41497		6.76	-0.90745	-0.69257	-1.38416	-0.8522	-0.31548	-2.36325	-0.12689	-1.62747	-1.3294	-1.23442	-0.76982	-2.05991	-1.81004	-1.94137	-1.89174
6.8	-0.71841	-1.23531	-1.04799	-1.32144	-0.87578	-0.89845	-0.05891	-1.10154	-1.46644	-0.38098	-0.7758	-1.58625	-1.50436	-0.83815	-1.26922	-0.50267	-0.87905	-0.9742	-0.79167	-1.11787	-0.99971	-0.18319	-0.78704	-0.10885	0.592187	-0.06729	-0.0307	0.245029	0.456138	0.213839	-0.41903	-0.4113		6.8	-0.76002	-0.68699	-1.49081	-0.93048	-0.33853	-2.41797	-0.07167	-1.67357	-1.38615	-1.20326	-0.71459	-1.99531	-1.79864	-1.95961	-1.8132
6.84	-0.88396	-1.23221	-1.0694	-1.34728	-0.84899	-0.77229	-0.1306	-1.22313	-1.56042	-0.4262	-0.70132	-1.6207	-1.50639	-0.81206	-1.25713	-0.63846	-0.93124	-1.10517	-0.9006	-1.06885	-1.01846	-0.19282	-0.82985	-0.10473	0.678064	-0.07616	0.037948	0.10874	0.523269	0.216372	-0.36925	-0.42726		6.84	-0.61309	-0.554	-1.58606	-0.98013	-0.4044	-2.41138	0.030171	-1.58845	-1.45556	-1.12524	-0.68116	-1.94794	-1.78597	-1.99179	-1.65336
6.88	-0.98149	-1.24019	-1.08213	-1.35285	-0.81086	-0.61345	-0.1458	-1.27329	-1.5779	-0.46001	-0.72184	-1.56497	-1.44154	-0.7315	-1.19424	-0.6833	-1.03105	-1.03779	-0.99408	-0.99684	-1.05392	-0.21119	-0.81338	-0.04836	0.725309	-0.12036	0.030602	-0.05618	0.610794	0.225745	-0.36279	-0.33074		6.88	-0.53557	-0.48737	-1.58125	-1.05309	-0.42631	-2.25204	0.230552	-1.45672	-1.41097	-0.92865	-0.64493	-1.83115	-1.74139	-1.92769	-1.43575
6.92	-1.05115	-1.22923	-1.03558	-1.35551	-0.77793	-0.51694	-0.1301	-1.37766	-1.62375	-0.53411	-0.75401	-1.58473	-1.29005	-0.68388	-1.15086	-0.81452	-1.02902	-0.92252	-1.03106	-0.8912	-1.02276	-0.22676	-0.82136	-0.01948	0.736202	-0.16849	0.062647	-0.16232	0.671972	0.215675	-0.28439	-0.32834		6.92	-0.38864	-0.47268	-1.58327	-1.03409	-0.3973	-2.13247	0.364814	-1.31664	-1.25695	-0.77767	-0.6272	-1.74072	-1.67983	-1.81902	-1.25766
6.96	-1.11106	-1.22088	-1.02418	-1.34145	-0.73708	-0.49718	-0.07664	-1.36398	-1.70533	-0.59542	-0.73527	-1.57688	-1.22241	-0.71884	-1.14478	-0.97741	-0.99406	-0.85185	-1.02397	-0.8135	-0.9835	-0.24095	-0.81034	-0.01005	0.69833	-0.19079	0.120279	-0.36979	0.646259	0.192876	-0.16317	-0.34493		6.96	-0.30479	-0.28395	-1.55693	-0.9515	-0.35475	-1.90144	0.495024	-1.35387	-1.11864	-0.71789	-0.52637	-1.6409	-1.5595	-1.68298	-1.28401
7	-1.21682	-1.19656	-1.07979	-1.26774	-0.69351	-0.49135	0.0371	-1.25151	-1.65618	-0.6129	-0.67219	-1.52343	-1.22621	-0.68185	-1.13775	-1.00907	-0.9586	-0.76344	-1.00168	-0.75662	-0.88014	-0.31948	-0.83783	-0.00954	0.677431	-0.20535	0.147638	-0.58385	0.576215	0.234611	-0.1025	-0.34062		7	-0.18547	-0.0742	-1.4979	-0.86639	-0.29496	-1.72867	0.697431	-1.34906	-0.95929	-0.69737	-0.42732	-1.52868	-1.40193	-1.60268	-1.27159
7.04	-1.23443	-1.11923	-1.11075	-1.13879	-0.71574	-0.38926	0.158949	-1.12814	-1.58626	-0.61454	-0.67497	-1.55484	-1.24445	-0.61092	-1.0487	-1.12687	-0.89755	-0.654	-0.97964	-0.63541	-0.71143	-0.35381	-0.79287	-0.0547	0.617646	-0.18787	0.136745	-0.72166	0.553035	0.230621	-0.11618	-0.32618		7.04	-0.05754	0.049677	-1.45585	-0.78963	-0.30167	-1.55717	0.776722	-1.28244	-0.81946	-0.6961	-0.39186	-1.35946	-1.32467	-1.52617	-1.20902
7.08	-1.18769	-0.98953	-1.08517	-1.031	-0.74177	-0.2284	0.228867	-1.12611	-1.54345	-0.6395	-0.6922	-1.50671	-1.15401	-0.63245	-0.93743	-1.18741	-0.75315	-0.58383	-0.97913	-0.54085	-0.6524	-0.41473	-0.74765	-0.06356	0.60308	-0.09161	0.167271	-0.74294	0.546955	0.226061	-0.16115	-0.28324		7.08	0.045054	0.129728	-1.50981	-0.78811	-0.31485	-1.41227	0.832453	-1.13981	-0.77386	-0.66292	-0.31282	-1.16516	-1.29883	-1.40255	-1.15025
7.12	-1.18769	-0.85305	-1.03767	-0.9222	-0.73081	-0.15823	0.219747	-1.17399	-1.52445	-0.68598	-0.67219	-1.5366	-1.0466	-0.56406	-0.85225	-1.09976	-0.68602	-0.66109	-0.97482	-0.50343	-0.59591	-0.47072	-0.75588	-0.01974	0.608653	-0.03322	0.10128	-0.58588	0.579508	0.237398	-0.22017	-0.23777		7.12	0.18641	0.209779	-1.46041	-0.76379	-0.30205	-1.3882	0.884132	-1.07471	-0.68494	-0.68597	-0.23809	-0.97238	-1.31479	-1.32605	-1.27286
7.16	-1.1293	-0.76039	-0.9858	-0.84874	-0.71732	-0.12074	0.333744	-1.06328	-1.45023	-0.71106	-0.61139	-1.57004	-0.95287	-0.48274	-0.8437	-0.99413	-0.67741	-0.62335	-0.88591	-0.48563	-0.46874	-0.43639	-0.71902	0.051131	0.547981	-0.00573	0.054161	-0.56815	0.613453	0.214915	-0.2493	-0.1676		7.16	0.16513	0.203193	-1.3226	-0.77291	-0.31624	-1.25723	0.974822	-1.15957	-0.56005	-0.77793	-0.20338	-0.94857	-1.38977	-1.33517	-1.46159
7.2	-1.0628	-0.74108	-0.99207	-0.82201	-0.79439	-0.09059	0.45762	-0.89938	-1.30507	-0.67724	-0.55996	-1.57561	-0.92551	-0.43663	-0.76194	-0.95081	-0.61661	-0.58104	-0.79522	-0.48189	-0.43125	-0.38193	-0.67444	0.101289	0.448044	-0.04145	0.006029	-0.66365	0.651326	0.172356	-0.21967	-0.05981		7.2	0.085333	0.177353	-1.14933	-0.78355	-0.35171	-1.23291	0.994075	-1.23962	-0.46962	-0.85139	-0.31586	-1.07067	-1.45209	-1.35949	-1.50288
7.24	-0.98326	-0.76742	-0.97383	-0.77401	-0.81561	-0.11086	0.487259	-0.83554	-1.14269	-0.64494	-0.50018	-1.48821	-0.91437	-0.33784	-0.66314	-0.9085	-0.44409	-0.5319	-0.70807	-0.4323	-0.43252	-0.34101	-0.64771	0.075703	0.387753	-0.03588	0.005776	-0.74725	0.726183	0.148797	-0.2203	0.006181		7.24	-0.0165	0.115542	-0.97428	-0.8061	-0.39211	-1.16173	1.01384	-1.23912	-0.44099	-0.98895	-0.4139	-1.15427	-1.45234	-1.38178	-1.56419
7.28	-0.90979	-0.86438	-0.96674	-0.74905	-0.76444	-0.18863	0.46066	-0.81351	-1.02033	-0.64431	-0.43837	-1.52191	-0.86851	-0.27121	-0.61571	-0.89938	-0.39925	-0.45868	-0.71035	-0.36131	-0.36792	-0.28782	-0.56741	0.052334	0.296556	0.034547	-0.01183	-0.77663	0.678178	0.199526	-0.28363	0.030374		7.28	-0.08136	0.033464	-0.91449	-0.80103	-0.49167	-1.10903	0.93809	-1.20948	-0.44656	-1.03809	-0.46963	-1.09549	-1.43436	-1.4479	-1.60548
7.32	-0.821	-0.95362	-0.97124	-0.76539	-0.72853	-0.41789	0.388716	-0.85252	-0.83541	-0.65153	-0.33146	-1.59942	-0.82266	-0.33708	-0.61045	-0.9617	-0.41775	-0.41511	-0.73898	-0.35004	-0.42517	-0.29022	-0.53675	0.025545	0.184839	0.093952	-0.03691	-0.75966	0.581408	0.254814	-0.28528	0.16375		7.32	-0.08262	0.015225	-0.92995	-0.74454	-0.63264	-0.97325	0.745056	-1.2229	-0.44099	-1.01149	-0.48635	-1.06003	-1.47514	-1.5244	-1.70858
7.36	-0.73386	-1.05387	-1.00518	-0.77502	-0.70928	-0.58761	0.263573	-0.85834	-0.72597	-0.64494	-0.25901	-1.56244	-0.89815	-0.37457	-0.62362	-0.96322	-0.48387	-0.31277	-0.65918	-0.3527	-0.51865	-0.39282	-0.53422	0.014208	0.077302	0.080019	-0.1333	-0.71761	0.436759	0.324858	-0.25842	0.258367		7.36	-0.12594	-0.00226	-0.94084	-0.67791	-0.72637	-0.91651	0.546449	-1.31309	-0.56284	-1.06165	-0.42682	-1.06611	-1.50503	-1.66677	-1.78939
7.4	-0.62708	-1.09174	-1.05806	-0.79326	-0.71871	-0.63853	0.108284	-0.87405	-0.79209	-0.62328	-0.18454	-1.43248	-0.96706	-0.24993	-0.61919	-0.97918	-0.55404	-0.27629	-0.64347	-0.38835	-0.55665	-0.37699	-0.49635	0.014778	0.066663	0.084579	-0.19195	-0.65504	0.334415	0.314915	-0.27046	0.304979		7.4	-0.1875	-0.03645	-0.97428	-0.65511	-0.75221	-0.91473	0.452465	-1.27509	-0.68469	-1.06216	-0.46431	-1.08207	-1.5329	-1.82155	-1.84462
7.44	-0.60758	-1.11929	-1.11677	-0.77033	-0.69205	-0.76368	-0.00343	-0.92725	-0.87112	-0.56248	-0.19163	-1.3309	-1.08891	-0.17824	-0.63198	-1.05087	-0.53098	-0.33709	-0.60978	-0.43503	-0.61111	-0.34089	-0.49065	0.000402	0.017011	0.090279	-0.23096	-0.61527	0.381027	0.300539	-0.37533	0.331451		7.44	-0.37977	-0.03215	-0.94819	-0.71084	-0.82682	-0.92208	0.419026	-1.29308	-0.78678	-1.0543	-0.51827	-1.06484	-1.58356	-1.89375	-1.77622
7.48	-0.5844	-1.16704	-1.16623	-0.88066	-0.69686	-0.84119	-0.1154	-1.04276	-0.82654	-0.46267	-0.14578	-1.40411	-1.22444	-0.19876	-0.68182	-1.08203	-0.51654	-0.37559	-0.68603	-0.51216	-0.57033	-0.34177	-0.48431	-0.04304	-0.09585	0.026821	-0.26845	-0.55852	0.360761	0.252217	-0.44411	0.325878		7.48	-0.61157	-0.00783	-0.96364	-0.79267	-0.88293	-0.92841	0.389894	-1.31005	-0.87848	-1.05886	-0.53017	-1.05826	-1.65678	-1.93504	-1.76735
7.52	-0.61112	-1.19637	-1.18289	-0.98338	-0.72099	-0.85183	-0.30362	-1.20363	-0.81818	-0.4091	-0.15743	-1.43856	-1.19606	-0.26513	-0.72388	-1.10002	-0.61179	-0.49516	-0.76735	-0.52901	-0.61668	-0.3153	-0.48507	-0.07629	-0.20706	-0.03258	-0.27516	-0.54129	0.312756	0.190913	-0.47198	0.321445		7.52	-0.75774	0.086916	-0.9264	-0.79394	-0.89598	-1.0452	0.300976	-1.28953	-0.92864	-1.10142	-0.49927	-1.02304	-1.74696	-1.93251	-1.74683
7.56	-0.6704	-1.25792	-1.15825	-1.03645	-0.73917	-0.82549	-0.42927	-1.36449	-0.79741	-0.41264	-0.27548	-1.3689	-1.13881	-0.32061	-0.73439	-1.15043	-0.65765	-0.63069	-0.83929	-0.5482	-0.6709	-0.29174	-0.50217	-0.11625	-0.29179	0.013015	-0.28048	-0.53268	0.248538	0.139361	-0.56697	0.259887		7.56	-0.86363	0.032704	-0.92108	-0.80483	-0.85874	-1.04393	0.189766	-1.30169	-1.02313	-1.10548	-0.43695	-1.12843	-1.79788	-1.82788	-1.67666
7.6	-0.72284	-1.30238	-1.14115	-1.17211	-0.7469	-0.79484	-0.5344	-1.45847	-0.86656	-0.41682	-0.39252	-1.32355	-1.1758	-0.36545	-0.7741	-1.20109	-0.74226	-0.62588	-0.88059	-0.6002	-0.79199	-0.35406	-0.46481	-0.15869	-0.34385	-0.01776	-0.25642	-0.49316	0.18774	0.107062	-0.61055	0.27572		7.6	-0.93709	-0.01593	-0.91247	-0.89957	-0.82479	-0.97148	0.087929	-1.34475	-1.12168	-1.1759	-0.46076	-1.37061	-1.73784	-1.79673	-1.61992
7.64	-0.71575	-1.33436	-1.1542	-1.31346	-0.74639	-0.8341	-0.61901	-1.46557	-0.99196	-0.40707	-0.46319	-1.30708	-1.16212	-0.36013	-0.81925	-1.30394	-0.81192	-0.67122	-0.89604	-0.63433	-0.86824	-0.34798	-0.44353	-0.18776	-0.34689	-0.01245	-0.25059	-0.52533	0.17026	0.081919	-0.57001	0.302066		7.64	-0.9685	-0.03037	-0.95579	-0.92237	-0.80972	-0.92816	0.040304	-1.31056	-1.06164	-1.26507	-0.47647	-1.44736	-1.68515	-1.77899	-1.66324
7.68	-0.67433	-1.34538	-1.17269	-1.39098	-0.76754	-0.84753	-0.68412	-1.45949	-1.00741	-0.41366	-0.45382	-1.38815	-1.09169	-0.3353	-0.84319	-1.40426	-0.81116	-0.68237	-0.93404	-0.66796	-0.94753	-0.35254	-0.45721	-0.19023	-0.37425	-0.01359	-0.28555	-0.50887	0.1752	0.021944	-0.54316	0.303585		7.68	-0.88085	-0.07167	-1.04496	-0.85245	-0.75475	-1.00162	0.199646	-1.29434	-1.07861	-1.34538	-0.36804	-1.3891	-1.60408	-1.6954	-1.66932
7.72	-0.67977	-1.26926	-1.20328	-1.43265	-0.79731	-0.90529	-0.68108	-1.43263	-1.00893	-0.48471	-0.36642	-1.5257	-1.04888	-0.27324	-0.89829	-1.50635	-0.84739	-0.65856	-0.95	-0.69317	-0.96855	-0.42056	-0.49153	-0.19612	-0.4082	-0.01219	-0.41627	-0.58639	0.195466	0.020234	-0.49528	0.290413		7.72	-0.7623	-0.11093	-1.14603	-0.8598	-0.76741	-1.09029	0.342522	-1.2533	-1.15765	-1.3702	-0.28673	-1.34755	-1.51871	-1.64169	-1.61156
7.76	-0.77161	-1.15767	-1.28283	-1.47166	-0.78794	-0.97343	-0.66943	-1.37259	-1.03199	-0.51233	-0.29727	-1.58802	-0.9929	-0.17013	-0.9259	-1.57526	-0.94846	-0.72772	-0.97634	-0.68582	-0.9759	-0.49592	-0.56804	-0.23171	-0.38223	-0.02004	-0.44603	-0.70646	0.256644	0.006745	-0.48578	0.338164		7.76	-0.72126	-0.2034	-1.19594	-0.88995	-0.7778	-1.10599	0.412439	-1.29485	-1.14473	-1.36184	-0.19781	-1.25864	-1.32492	-1.65562	-1.49224
7.8	-0.85862	-1.0654	-1.30886	-1.41492	-0.85614	-0.90883	-0.72414	-1.28849	-1.03401	-0.50207	-0.25445	-1.56041	-1.07776	-0.1329	-0.96358	-1.69584	-1.03536	-0.749	-1.05918	-0.64636	-0.95361	-0.53291	-0.62732	-0.25704	-0.3835	-0.07058	-0.46123	-0.80754	0.326942	0.023908	-0.49858	0.388323		7.8	-0.66856	-0.29637	-1.24128	-0.84308	-0.83619	-1.04216	0.406106	-1.27762	-1.14701	-1.34917	-0.1593	-1.17099	-1.19142	-1.6009	-1.36811
7.84	-0.87306	-1.04165	-1.31468	-1.37236	-0.92163	-0.86931	-0.84194	-1.17348	-1.0938	-0.49067	-0.27548	-1.48517	-1.05496	-0.21827	-1.02844	-1.7731	-1.10147	-0.86451	-1.19978	-0.62306	-0.98907	-0.59358	-0.61845	-0.23006	-0.32916	-0.04462	-0.46579	-0.82907	0.346955	0.04848	-0.49009	0.424422		7.84	-0.66274	-0.26901	-1.24382	-0.87652	-0.88559	-1.02265	0.38508	-1.26724	-1.07481	-1.30307	-0.14638	-1.18315	-1.19952	-1.56037	-1.32023
7.88	-0.83747	-1.02246	-1.30746	-1.33993	-0.94582	-0.87159	-0.96582	-1.06328	-1.1513	-0.48142	-0.3036	-1.4644	-1.05319	-0.32365	-1.02046	-1.73536	-1.17519	-1.03095	-1.30111	-0.58221	-0.98223	-0.57281	-0.59742	-0.21081	-0.30433	0.033914	-0.45996	-0.79487	0.256138	0.060577	-0.48692	0.446461		7.88	-0.6673	-0.26343	-1.26864	-0.87323	-0.89826	-1.06242	0.381027	-1.2566	-0.99425	-1.15614	-0.17982	-1.1454	-1.30795	-1.5852	-1.33746
7.92	-0.81518	-0.98972	-1.27605	-1.25355	-0.98566	-0.90503	-1.02358	-1.04251	-1.14168	-0.48433	-0.27573	-1.45427	-1.11323	-0.28312	-0.99861	-1.68621	-1.26563	-1.11201	-1.29629	-0.52008	-0.98223	-0.5129	-0.57133	-0.21436	-0.34575	0.025681	-0.50278	-0.74573	0.18242	0.057157	-0.54316	0.420495		7.92	-0.69744	-0.36172	-1.16706	-0.85524	-0.81668	-1.06242	0.449932	-1.18693	-0.88811	-1.02264	-0.10003	-1.16035	-1.33885	-1.57633	-1.34607
7.96	-0.80758	-0.89814	-1.26376	-1.14614	-0.97445	-0.81459	-1.06791	-0.98957	-1.08493	-0.55628	-0.28663	-1.46896	-1.21608	-0.17419	-0.97847	-1.5522	-1.27095	-1.20853	-1.16456	-0.52382	-0.87812	-0.51746	-0.603	-0.23202	-0.40718	-0.08363	-0.5523	-0.63806	0.099836	0.060007	-0.55418	0.395796		7.96	-0.71974	-0.45596	-1.05864	-0.7491	-0.75247	-1.04317	0.523143	-1.19504	-0.84023	-0.96513	0.052983	-1.2176	-1.30516	-1.5282	-1.38179
8	-0.72335	-0.80213	-1.29999	-1.08053	-0.97597	-0.69604	-1.02079	-0.95537	-1.13154	-0.60682	-0.27472	-1.45832	-1.26396	-0.10351	-0.9254	-1.37487	-1.2403	-1.23943	-1.04499	-0.57683	-0.8272	-0.52708	-0.62276	-0.23741	-0.4557	-0.22195	-0.59511	-0.67353	0.07881	0.076029	-0.56229	0.379203		8	-0.78155	-0.53323	-1.04977	-0.69362	-0.73093	-0.98009	0.539102	-1.32272	-0.88152	-0.89496	0.114035	-1.2751	-1.26944	-1.49603	-1.38534
[truncated: 97 more columns]

## Sheet: Fig 2B ABR P2-P5 amp
Figure 2 B: ABR P2-5 amplitudes
	Threshold (dB SPL): 80.0		Freq. (kHz): 16.00
ABR	Genotype	P2 Amplitude	N2 Amplitude	P3 Amplitude	N3 Amplitude	P4 Amplitude	N4 Amplitude	P5 Amplitude	N5 Amplitude		P2-N2 Amplitude	P3-N3 Amplitude	P4-N4 Amplitude	P5-N5 Amplitude
653	wildtype	1.35	-1.3	0.58	-0.85	1.3	-0.7	0.54	-0.48		2.65	1.43	2	1.02
4	wildtype	1.71	-1	0.72	-1.02	1.51	-0.86	1.03	-0.37		2.71	1.74	2.37	1.4
152	wildtype	1.18	-0.66	0.15	-0.48	0.77	-0.11	0.29	-0.87		1.84	0.63	0.88	1.16
153	wildtype	1.09	-0.38	0.29	-0.79	1.02	-0.15	0.56	-1.2		1.47	1.08	1.17	1.76
155	wildtype	0.9	-0.63	0.11	-0.21	1.13	-0.21	0.33	-0.84		1.53	0.32	1.34	1.17
160	wildtype	1.47	-0.76	0.12	-0.5	1.29	-0.23	0.33	-1.08		2.23	0.62	1.52	1.41
161	wildtype	0.68	-0.91	0.28	-0.36	0.9	0	0.4	-0.41		1.59	0.64	0.9	0.81
163	wildtype	1.16	-1.31	0.5	-0.76	0.9	-0.46	0.62	-0.41		2.47	1.26	1.36	1.03
184	wildtype	1.72	-0.84	0.51	-0.76	1.22	-0.07	0.31	-0.94		2.56	1.27	1.29	1.25
187	wildtype	2.13	-1.19	1.13	-1	0.92	-0.24	0.21	-1.31		3.32	2.13	1.16	1.52
260	wildtype	2.35	-1.43	0.6	-0.66	0.98	-0.33	0.71	-0.83		3.78	1.26	1.31	1.54
374	wildtype	1.74	-0.71	0.47	-0.65	0.7	-0.2	0.26	-0.97		2.45	1.12	0.9	1.23
502	wildtype	1.47	-0.77	0.12	-0.58	0.61	0.01	0.32	-0.56		2.24	0.7	0.6	0.88
503	wildtype	1.29	-0.79	0.34	-0.49	0.79	-0.13	0.22	-0.52		2.08	0.83	0.92	0.74
524	wildtype	1.44	-0.76	0.29	-0.65	0.8	-0.69	0.55	-0.39		2.2	0.94	1.49	0.94
751	CMT1A	0.6	-0.89	0.3	-0.84	0.74	-0.22	0.25	-0.39		1.49	1.14	0.96	0.64
753	CMT1A	1.07	-0.59	0.52	-1.08	0.74	-0.01	0.61	-0.56		1.66	1.6	0.75	1.17
754	CMT1A	1.25	-1.49	0.66	-1.15	1.28	-0.27	0.54	-0.82		2.74	1.81	1.55	1.36
156	CMT1A	0.89	-0.58	0.46	-0.5	0.65	-0.18	0.54	-0.96		1.47	0.96	0.83	1.5
164	CMT1A	0.93	-1.04	0.38	-0.83	1.28	-0.14	0.72	-1.01		1.97	1.21	1.42	1.73
165	CMT1A	0.93	-1.04	0.35	-0.44	1	-0.18	0.29	-0.73		1.97	0.79	1.18	1.02
185	CMT1A	0.87	-0.82	0.6	-0.51	1.16	-0.22	0.4	-0.43		1.69	1.11	1.38	0.83
186	CMT1A	1.09	-0.45	0.74	-0.56	1.03	-0.44	0.45	-0.72		1.54	1.3	1.47	1.17
188	CMT1A	1.12	-1.08	0.34	-0.36	1.07	-0.24	0.4	-0.87		2.2	0.7	1.31	1.27
189	CMT1A	0.75	-0.5	0.24	-0.7	1.21	-0.3	0.53	-0.32		1.25	0.94	1.51	0.85
908	CMT1E	0.11	0.05	0.13	-0.06	0.33	-0.19	0.22	-0.11		0.06	0.19	0.52	0.33
803	CMT1E	0.43	-0.14	-0.03	-0.27	0.31	-0.34	0.08	-0.02		0.57	0.24	0.65	0.1
800	CMT1E	0.11	-0.11	0.12	-0.17	-0.08	-0.14	0.43	-0.19		0.22	0.29	0.06	0.62
734	CMT1E	0.66	-0.35	0.22	-0.45	0.27	-0.1	0.55	0.08		1.01	0.67	0.37	0.47
501	CMT1E	0.08	-0.18	0.19	0.05	0.1	-0.04	0.3	-0.09		0.26	0.14	0.14	0.39
375	CMT1E	0.53	-0.38	0.49	0.2	0.28	-0.23	0.08	-0.14		0.91	0.29	0.51	0.22
876	CMT1E	0.08	-0.16	0.31	-0.12	-0.05	-0.12	0.43	-0.08		0.24	0.43	0.07	0.51
261	CMT1E	1.29	-0.75	0.94	-0.63	0.71	-0.41	0.51	-0.35		2.04	1.57	1.12	0.86
526	CMT1E	0.81	-0.51	0.03	-0.28	0.45	-0.16	0.17	-0.24		1.32	0.31	0.61	0.41
527	CMT1E	0.68	-0.22	0.23	0.02	0.46	-0.18	0.3	-0.21		0.9	0.21	0.64	0.51
927	CMT1E	0	0	0	0	0	0	0	0		0	0	0	0
523	CMT1E	0	0	0	0	0	0	0	0		0	0	0	0
	wildtype	1.44533	-0.896	0.414	-0.650667	0.989333	-0.291333	0.445333	-0.745333		2.34133	1.06467	1.28067	1.19067
	CMT1A	0.95	-0.848	0.459	-0.697	1.016	-0.22	0.473	-0.681		1.798	1.156	1.236	1.154
	CMT1E	0.398333	-0.229167	0.219167	-0.1425	0.231667	-0.159167	0.255833	-0.1125		0.6275	0.361667	0.390833	0.368333

## Sheet: Fig 3B Myelinated axons counts
Figure 3 B: Myelinated axons density
	Area (um2)	Axonal count	Axonal density (#/um2)	Axonal density/100um2			Area (um2)	Axonal count	Axonal density (#/um2)	Axonal density/100um2			Area (um2)	Axonal count	Axonal density (#/um2)	Axonal density/100um2
Sample #	Wt					Sample #	CMT1A					Sample #	CMT1E
1	2919.77	197	0.0674711	6.74711		4	3762.48	240	0.0637877	6.37877		7	4447.28	67	0.0150654	1.50654
1	2189.09	152	0.0694352	6.94352		4	5175.06	291	0.0562312	5.62312		7	1747.3	27	0.0154524	1.54524
1	2136.12	139	0.0650713	6.50713		4	964.55	68	0.0704992	7.04992		7	3399.78	69	0.0202954	2.02954
1	1773.41	153	0.0862745	8.62745		4	3184.5	194	0.0609201	6.09201		7	3989.41	63	0.0157918	1.57918
1	1266.67	89	0.070263	7.0263		4	1729.72	79	0.0456721	4.56721		7	4731.48	63	0.0133151	1.33151
1	3946.36	291	0.0737388	7.37388		4	2613.67	149	0.057008	5.7008		8	3033.84	40	0.0131846	1.31846
1	1449.75	134	0.0924297	9.24297		4	3567.27	201	0.0563456	5.63456		8	4229.58	60	0.0141858	1.41858
1	159.66	10	0.0626331	6.26331		5	4607.88	289	0.0627186	6.27186		8	613	8	0.0130506	1.30506
1	1845.12	124	0.0672043	6.72043		5	4635.69	352	0.0759326	7.59326		8	2138.3	40	0.0187064	1.87064
1	2191.38	135	0.061605	6.1605		6	3489.08	175	0.0501565	5.01565		8	490.33	6	0.0122367	1.22367
1	279.09	25	0.0895768	8.95768		6	3620.39	218	0.0602145	6.02145		9	4116.33	84	0.0204065	2.04065
1	1370.31	104	0.0758952	7.58952		6	2446.03	153	0.0625503	6.25503		9	4887.44	90	0.0184145	1.84145
1	426.89	41	0.0960435	9.60435		6	1191.27	79	0.0663158	6.63158		9	1625.31	34	0.0209191	2.09191
1	368.19	31	0.0841957	8.41957		6	2804.86	140	0.0499134	4.99134		9	5443.11	114	0.0209439	2.09439
2	3010.02	239	0.0794015	7.94015								9	1065.31	18	0.0168965	1.68965
2	1258.73	109	0.0865952	8.65952		Per sample
2	2888.94	217	0.0751141	7.51141			Mean	SD
2	2556.67	184	0.0719686	7.19686		Wt1	7.58455	1.16519
2	1007.61	82	0.0813807	8.13807		Wt2	8.01282	0.653217
2	1064.03	77	0.0723664	7.23664		Wt3	7.42792	1.32953
2	1428.12	122	0.085427	8.5427			Mean	SD
2	1182.8	105	0.0887724	8.87724		CMT1A4	5.86377	0.768368
3	360.38	28	0.0776958	7.76958		CMT1A5	6.93256	0.934368
3	326.55	34	0.104119	10.4119		CMT1A6	5.78301	0.744197
3	1342.28	108	0.0804601	8.04601			Mean	SD
3	1965.8	135	0.0686743	6.86743		CMT1E7	1.5984	0.259205
3	2321.36	164	0.0706482	7.06482		CMT1E8	1.42728	0.257336
3	184.38	10	0.0542358	5.42358		CMT1E9	1.95161	0.179413
3	1471.48	129	0.0876668	8.76668
3	3916.92	277	0.0707188	7.07188		Per group
3	1756.7	146	0.0831104	8.31104			Mean	SD
3	1231.09	80	0.0649831	6.49831		Wildtype	7.673	0.3011
3	2153.64	144	0.0668635	6.68635		CMT1A	6.19	0.6421
3	4825.08	300	0.0621751	6.21751		CMT1E	1.66	0.2651

## Sheet: Fig 3C Axon diameter
Figure 3 C: Axon diameter
	axon diameter per sample				Wildtype												CMT1A												CMT1E
	Wildtype	CMT1A	CMT1E		Axon diameter (um)				Axon diameter (um)				Axon diameter (um)				Axon diameter (um)				Axon diameter (um)				Axon diameter (um)				Axon diameter (um)				Axon diameter (um)				Axon diameter (um)
	1.481	1.191	1.653		0.952722	Image:	Wt 1_002.TIF		1.65033	Image:	Wt 2_001.TIF		1.46695	Image:	Wt 3_042.TIF		1.67603	Image:	CMT1A 4_029.TIF		1.27109	Image:	CMT1A 5_008.TIF		1.54265	Image:	CMT1A 6_001.TIF		2.61774	Image:	CMT1E 7_017.TIF		1.72213	Image:	CMT1E 8_011.TIF		1.07728	Image:	CMT1E 9_011.TIF
	1.548	1.274	1.357		1.40613	Image:	Wt 1_002.TIF		1.16237	Image:	Wt 2_001.TIF		1.36335	Image:	Wt 3_042.TIF		1.36267	Image:	CMT1A 4_029.TIF		1.20475	Image:	CMT1A 5_008.TIF		1.2378	Image:	CMT1A 6_001.TIF		1.78243	Image:	CMT1E 7_017.TIF		1.24735	Image:	CMT1E 8_012.TIF		2.01851	Image:	CMT1E 9_011.TIF
	1.474	1.303	1.445		1.16116	Image:	Wt 1_002.TIF		1.18191	Image:	Wt 2_001.TIF		1.4199	Image:	Wt 3_042.TIF		1.12722	Image:	CMT1A 4_029.TIF		1.74418	Image:	CMT1A 5_009.TIF		1.02748	Image:	CMT1A 6_003.TIF		3.01228	Image:	CMT1E 7_018.TIF		0.896857	Image:	CMT1E 8_013.TIF		1.87884	Image:	CMT1E 9_012.TIF
					1.10772	Image:	Wt 1_002.TIF		1.59365	Image:	Wt 2_001.TIF		0.848055	Image:	Wt 3_042.TIF		0.993197	Image:	CMT1A 4_029.TIF		0.793272	Image:	CMT1A 5_009.TIF		1.45094	Image:	CMT1A 6_003.TIF		1.42253	Image:	CMT1E 7_018.TIF		1.41806	Image:	CMT1E 8_014.TIF		1.00283	Image:	CMT1E 9_012.TIF
Mean	1.501	1.256	1.485		1.32021	Image:	Wt 1_002.TIF		1.23818	Image:	Wt 2_001.TIF		1.19275	Image:	Wt 3_042.TIF		2.62302	Image:	CMT1A 4_029.TIF		1.62455	Image:	CMT1A 5_009.TIF		1.32414	Image:	CMT1A 6_003.TIF		1.95162	Image:	CMT1E 7_019.TIF		0.997903	Image:	CMT1E 8_015.TIF		1.83889	Image:	CMT1E 9_014.TIF
Std. Deviation	0.04085	0.05813	0.152		0.923104	Image:	Wt 1_002.TIF		1.30866	Image:	Wt 2_001.TIF		1.45849	Image:	Wt 3_042.TIF		1.88181	Image:	CMT1A 4_029.TIF		1.59635	Image:	CMT1A 5_009.TIF		1.50742	Image:	CMT1A 6_004.TIF		2.09319	Image:	CMT1E 7_019.TIF		1.13227	Image:	CMT1E 8_016.TIF		0.805886	Image:	CMT1E 9_014.TIF
Std. Error of Mean	0.02359	0.03356	0.08776		1.02102	Image:	Wt 1_002.TIF		1.13618	Image:	Wt 2_002.TIF		1.09266	Image:	Wt 3_043.TIF		1.27134	Image:	CMT1A 4_029.TIF		1.58653	Image:	CMT1A 5_010.TIF		1.26415	Image:	CMT1A 6_004.TIF		1.42222	Image:	CMT1E 7_020.TIF		0.991255	Image:	CMT1E 8_016.TIF		1.00658	Image:	CMT1E 9_015.TIF
					1.00473	Image:	Wt 1_002.TIF		1.72214	Image:	Wt 2_002.TIF		1.32419	Image:	Wt 3_043.TIF		0.714935	Image:	CMT1A 4_029.TIF		1.28927	Image:	CMT1A 5_010.TIF		1.18607	Image:	CMT1A 6_004.TIF		1.3044	Image:	CMT1E 7_020.TIF		0.826562	Image:	CMT1E 8_016.TIF		1.20869	Image:	CMT1E 9_016.TIF
					0.998506	Image:	Wt 1_002.TIF		1.17551	Image:	Wt 2_002.TIF		1.62339	Image:	Wt 3_043.TIF		0.0538502	Image:	CMT1A 4_029.TIF		1.02184	Image:	CMT1A 5_010.TIF		1.48942	Image:	CMT1A 6_004.TIF		1.46202	Image:	CMT1E 7_021.TIF		1.07993	Image:	CMT1E 8_017.TIF		1.46537	Image:	CMT1E 9_016.TIF
					0.950324	Image:	Wt 1_002.TIF		1.06291	Image:	Wt 2_002.TIF		1.35276	Image:	Wt 3_043.TIF		1.41884	Image:	CMT1A 4_041.TIF		1.02835	Image:	CMT1A 5_010.TIF		0.733487	Image:	CMT1A 6_004.TIF		1.61508	Image:	CMT1E 7_021.TIF		2.32587	Image:	CMT1E 8_018.TIF		1.49883	Image:	CMT1E 9_016.TIF
					1.19149	Image:	Wt 1_003.TIF		1.65375	Image:	Wt 2_002.TIF		1.96406	Image:	Wt 3_043.TIF		1.39713	Image:	CMT1A 4_041.TIF		1.38877	Image:	CMT1A 5_011.TIF		1.49177	Image:	CMT1A 6_005.TIF		1.96306	Image:	CMT1E 7_022.TIF		0.965669	Image:	CMT1E 8_019.TIF		1.4012	Image:	CMT1E 9_017.TIF
					1.53098	Image:	Wt 1_003.TIF		1.42228	Image:	Wt 2_003.TIF		1.86491	Image:	Wt 3_043.TIF		1.21436	Image:	CMT1A 4_041.TIF		1.13445	Image:	CMT1A 5_011.TIF		1.4613	Image:	CMT1A 6_005.TIF		1.68533	Image:	CMT1E 7_023.TIF		0.57967	Image:	CMT1E 8_019.TIF		1.50197	Image:	CMT1E 9_017.TIF
					1.59719	Image:	Wt 1_003.TIF		1.14833	Image:	Wt 2_003.TIF		1.44775	Image:	Wt 3_044.TIF		1.31417	Image:	CMT1A 4_041.TIF		1.46211	Image:	CMT1A 5_011.TIF		1.16365	Image:	CMT1A 6_005.TIF		1.55491	Image:	CMT1E 7_024.TIF		0.579672	Image:	CMT1E 8_020.TIF		1.35444	Image:	CMT1E 9_018.TIF
					1.13491	Image:	Wt 1_003.TIF		1.53936	Image:	Wt 2_003.TIF		1.47102	Image:	Wt 3_044.TIF		1.31361	Image:	CMT1A 4_041.TIF		1.02759	Image:	CMT1A 5_011.TIF		1.67982	Image:	CMT1A 6_005.TIF		1.22858	Image:	CMT1E 7_024.TIF		1.1515	Image:	CMT1E 8_020.TIF		1.1286	Image:	CMT1E 9_019.TIF
					1.39113	Image:	Wt 1_003.TIF		1.31733	Image:	Wt 2_003.TIF		1.60998	Image:	Wt 3_044.TIF		1.24233	Image:	CMT1A 4_041.TIF		1.33184	Image:	CMT1A 5_012.TIF		1.21139	Image:	CMT1A 6_006.TIF		1.56706	Image:	CMT1E 7_025.TIF		0.964234	Image:	CMT1E 8_020.TIF		2.05172	Image:	CMT1E 9_019.TIF
					1.26309	Image:	Wt 1_003.TIF		1.25213	Image:	Wt 2_003.TIF		1.28232	Image:	Wt 3_044.TIF		0.872417	Image:	CMT1A 4_041.TIF		1.27928	Image:	CMT1A 5_012.TIF		1.5902	Image:	CMT1A 6_006.TIF		1.05808	Image:	CMT1E 7_026.TIF		1.13234	Image:	CMT1E 8_021.TIF		1.7176	Image:	CMT1E 9_019.TIF
					1.03588	Image:	Wt 1_003.TIF		1.5122	Image:	Wt 2_004.TIF		0.865493	Image:	Wt 3_044.TIF		1.42062	Image:	CMT1A 4_041.TIF		1.39669	Image:	CMT1A 5_012.TIF		1.50098	Image:	CMT1A 6_006.TIF		1.02306	Image:	CMT1E 7_027.TIF		2.36074	Image:	CMT1E 8_022.TIF		1.12076	Image:	CMT1E 9_019.TIF
					1.22141	Image:	Wt 1_003.TIF		1.72749	Image:	Wt 2_004.TIF		1.56386	Image:	Wt 3_045.TIF		1.22537	Image:	CMT1A 4_041.TIF		1.50055	Image:	CMT1A 5_012.TIF		1.75058	Image:	CMT1A 6_006.TIF		1.30878	Image:	CMT1E 7_027.TIF		1.09218	Image:	CMT1E 8_022.TIF		1.44488	Image:	CMT1E 9_020.TIF
					0.923224	Image:	Wt 1_003.TIF		1.6265	Image:	Wt 2_004.TIF		1.52483	Image:	Wt 3_045.TIF		1.15835	Image:	CMT1A 4_042.TIF		1.15898	Image:	CMT1A 5_012.TIF		2.68393	Image:	CMT1A 6_007.TIF		1.02169	Image:	CMT1E 7_029.TIF		1.93618	Image:	CMT1E 8_022.TIF		0.960239	Image:	CMT1E 9_020.TIF
					1.08065	Image:	Wt 1_003.TIF		1.24128	Image:	Wt 2_004.TIF		1.69746	Image:	Wt 3_045.TIF		1.0662	Image:	CMT1A 4_042.TIF		1.36046	Image:	CMT1A 5_013.TIF		1.2488	Image:	CMT1A 6_007.TIF		2.16354	Image:	CMT1E 7_030.TIF		1.14439	Image:	CMT1E 8_023.TIF		1.46645	Image:	CMT1E 9_021.TIF
					0.879643	Image:	Wt 1_003.TIF		2.15685	Image:	Wt 2_004.TIF		1.76109	Image:	Wt 3_045.TIF		0.937155	Image:	CMT1A 4_042.TIF		1.44485	Image:	CMT1A 5_013.TIF		1.75196	Image:	CMT1A 6_007.TIF		1.70487	Image:	CMT1E 7_031.TIF		0.97371	Image:	CMT1E 8_024.TIF		1.53598	Image:	CMT1E 9_022.TIF
					1.0019	Image:	Wt 1_004.TIF		1.65265	Image:	Wt 2_004.TIF		1.19026	Image:	Wt 3_045.TIF		1.17921	Image:	CMT1A 4_042.TIF		1.61107	Image:	CMT1A 5_013.TIF		1.3637	Image:	CMT1A 6_007.TIF		1.5247	Image:	CMT1E 7_032.TIF		1.678	Image:	CMT1E 8_024.TIF		1.24261	Image:	CMT1E 9_022.TIF
					1.23268	Image:	Wt 1_004.TIF		1.58122	Image:	Wt 2_005.TIF		1.40679	Image:	Wt 3_045.TIF		0.964163	Image:	CMT1A 4_042.TIF		1.07896	Image:	CMT1A 5_013.TIF		0.419309	Image:	CMT1A 6_007.TIF		2.13179	Image:	CMT1E 7_033.TIF		1.0077	Image:	CMT1E 8_024.TIF		1.69918	Image:	CMT1E 9_023.TIF
					1.05252	Image:	Wt 1_004.TIF		1.45539	Image:	Wt 2_005.TIF		1.36254	Image:	Wt 3_045.TIF		0.996039	Image:	CMT1A 4_042.TIF		1.4262	Image:	CMT1A 5_013.TIF		0.824111	Image:	CMT1A 6_007.TIF		1.47743	Image:	CMT1E 7_034.TIF		1.54833	Image:	CMT1E 8_025.TIF		0.907556	Image:	CMT1E 9_024.TIF
					0.94921	Image:	Wt 1_004.TIF		1.04135	Image:	Wt 2_005.TIF		1.49296	Image:	Wt 3_045.TIF		1.1797	Image:	CMT1A 4_042.TIF		1.8477	Image:	CMT1A 5_014.TIF		1.46324	Image:	CMT1A 6_007.TIF		1.49529	Image:	CMT1E 7_034.TIF		1.38097	Image:	CMT1E 8_026.TIF		1.36499	Image:	CMT1E 9_024.TIF
					1.22311	Image:	Wt 1_004.TIF		1.35979	Image:	Wt 2_005.TIF		1.56084	Image:	Wt 3_046.TIF		0.976779	Image:	CMT1A 4_042.TIF		1.82391	Image:	CMT1A 5_014.TIF		0.555094	Image:	CMT1A 6_007.TIF		1.43223	Image:	CMT1E 7_034.TIF		2.03657	Image:	CMT1E 8_026.TIF		0.93015	Image:	CMT1E 9_024.TIF
					1.25108	Image:	Wt 1_004.TIF		1.31184	Image:	Wt 2_005.TIF		1.6845	Image:	Wt 3_046.TIF		0.539949	Image:	CMT1A 4_042.TIF		1.12289	Image:	CMT1A 5_014.TIF		1.38581	Image:	CMT1A 6_008.TIF		0.851707	Image:	CMT1E 7_034.TIF		0.959646	Image:	CMT1E 8_026.TIF		1.05723	Image:	CMT1E 9_024.TIF
					1.01843	Image:	Wt 1_004.TIF		1.38885	Image:	Wt 2_006.TIF		1.23932	Image:	Wt 3_046.TIF		0.674519	Image:	CMT1A 4_042.TIF		1.40278	Image:	CMT1A 5_014.TIF		1.63652	Image:	CMT1A 6_008.TIF		1.75157	Image:	CMT1E 7_035.TIF		1.28509	Image:	CMT1E 8_027.TIF		1.29771	Image:	CMT1E 9_025.TIF
					1.31629	Image:	Wt 1_005.TIF		1.23589	Image:	Wt 2_006.TIF		1.34193	Image:	Wt 3_046.TIF		1.2348	Image:	CMT1A 4_042.TIF		1.42549	Image:	CMT1A 5_014.TIF		0.544948	Image:	CMT1A 6_009.TIF		1.62605	Image:	CMT1E 7_035.TIF		0.955058	Image:	CMT1E 8_027.TIF		1.57132	Image:	CMT1E 9_025.TIF
					1.41496	Image:	Wt 1_005.TIF		1.80815	Image:	Wt 2_007.TIF		1.44476	Image:	Wt 3_046.TIF		1.19247	Image:	CMT1A 4_043.TIF		1.66754	Image:	CMT1A 5_014.TIF		0.635609	Image:	CMT1A 6_009.TIF		1.56583	Image:	CMT1E 7_036.TIF		1.40991	Image:	CMT1E 8_027.TIF		2.02764	Image:	CMT1E 9_026.TIF
					1.35073	Image:	Wt 1_005.TIF		1.51449	Image:	Wt 2_007.TIF		1.56854	Image:	Wt 3_046.TIF		1.32093	Image:	CMT1A 4_043.TIF		1.68732	Image:	CMT1A 5_015.TIF		1.30376	Image:	CMT1A 6_009.TIF		1.46641	Image:	CMT1E 7_036.TIF		1.43958	Image:	CMT1E 8_027.TIF		0.965707	Image:	CMT1E 9_026.TIF
					1.7171	Image:	Wt 1_005.TIF		1.1664	Image:	Wt 2_007.TIF		1.31333	Image:	Wt 3_046.TIF		0.907421	Image:	CMT1A 4_043.TIF		1.06023	Image:	CMT1A 5_015.TIF		1.72631	Image:	CMT1A 6_009.TIF		2.00098	Image:	CMT1E 7_036.TIF		1.22474	Image:	CMT1E 8_028.TIF		1.4589	Image:	CMT1E 9_027.TIF
					1.4496	Image:	Wt 1_005.TIF		1.10825	Image:	Wt 2_007.TIF		1.40242	Image:	Wt 3_047.TIF		1.19368	Image:	CMT1A 4_043.TIF		1.98893	Image:	CMT1A 5_015.TIF		0.818836	Image:	CMT1A 6_010.TIF		1.26685	Image:	CMT1E 7_037.TIF		1.10238	Image:	CMT1E 8_029.TIF		1.78551	Image:	CMT1E 9_028.TIF
					1.31165	Image:	Wt 1_005.TIF		1.5764	Image:	Wt 2_007.TIF		1.50161	Image:	Wt 3_047.TIF		0.923754	Image:	CMT1A 4_043.TIF		1.74041	Image:	CMT1A 5_016.TIF		1.50991	Image:	CMT1A 6_010.TIF		1.52653	Image:	CMT1E 7_037.TIF		1.59528	Image:	CMT1E 8_029.TIF		0.942238	Image:	CMT1E 9_029.TIF
					1.50238	Image:	Wt 1_005.TIF		1.83559	Image:	Wt 2_008.TIF		1.85458	Image:	Wt 3_047.TIF		0.99286	Image:	CMT1A 4_043.TIF		1.79003	Image:	CMT1A 5_016.TIF		1.37988	Image:	CMT1A 6_010.TIF		1.89599	Image:	CMT1E 7_039.TIF		1.57117	Image:	CMT1E 8_030.TIF		2.13823	Image:	CMT1E 9_029.TIF
					1.2611	Image:	Wt 1_006.TIF		2.17597	Image:	Wt 2_008.TIF		1.97082	Image:	Wt 3_047.TIF		0.982378	Image:	CMT1A 4_043.TIF		1.72378	Image:	CMT1A 5_017.TIF		1.5728	Image:	CMT1A 6_010.TIF		1.71341	Image:	CMT1E 7_039.TIF		1.73664	Image:	CMT1E 8_030.TIF		1.41534	Image:	CMT1E 9_030.TIF
					1.40315	Image:	Wt 1_006.TIF		1.7762	Image:	Wt 2_008.TIF		1.34975	Image:	Wt 3_047.TIF		0.673018	Image:	CMT1A 4_043.TIF		1.41157	Image:	CMT1A 5_017.TIF		1.50374	Image:	CMT1A 6_011.TIF		1.66212	Image:	CMT1E 7_040.TIF		1.67992	Image:	CMT1E 8_030.TIF		1.00691	Image:	CMT1E 9_030.TIF
					1.52121	Image:	Wt 1_006.TIF		1.3827	Image:	Wt 2_008.TIF		1.26408	Image:	Wt 3_047.TIF		0.863943	Image:	CMT1A 4_043.TIF		1.47002	Image:	CMT1A 5_017.TIF		1.58544	Image:	CMT1A 6_011.TIF		2.08712	Image:	CMT1E 7_040.TIF		1.55266	Image:	CMT1E 8_030.TIF		1.5206	Image:	CMT1E 9_030.TIF
					1.12546	Image:	Wt 1_006.TIF		1.66897	Image:	Wt 2_008.TIF		1.60713	Image:	Wt 3_048.TIF		1.08194	Image:	CMT1A 4_044.TIF		1.87727	Image:	CMT1A 5_018.TIF		1.48151	Image:	CMT1A 6_011.TIF		1.05297	Image:	CMT1E 7_040.TIF		1.1025	Image:	CMT1E 8_031.TIF		1.32791	Image:	CMT1E 9_030.TIF
					2.26216	Image:	Wt 1_007.TIF		1.61342	Image:	Wt 2_008.TIF		1.95233	Image:	Wt 3_048.TIF		1.1332	Image:	CMT1A 4_044.TIF		1.24761	Image:	CMT1A 5_018.TIF		0.849507	Image:	CMT1A 6_011.TIF		1.331	Image:	CMT1E 7_041.TIF		1.56781	Image:	CMT1E 8_031.TIF		2.24292	Image:	CMT1E 9_033.TIF
					1.38137	Image:	Wt 1_007.TIF		1.48321	Image:	Wt 2_009.TIF		1.52375	Image:	Wt 3_048.TIF		1.16685	Image:	CMT1A 4_044.TIF		1.40931	Image:	CMT1A 5_018.TIF		1.23035	Image:	CMT1A 6_011.TIF		1.36695	Image:	CMT1E 7_041.TIF		1.56956	Image:	CMT1E 8_032.TIF		2.59144	Image:	CMT1E 9_033.TIF
					1.28406	Image:	Wt 1_007.TIF		1.44895	Image:	Wt 2_009.TIF		1.3451	Image:	Wt 3_048.TIF		0.851139	Image:	CMT1A 4_044.TIF		1.91182	Image:	CMT1A 5_018.TIF		1.1383	Image:	CMT1A 6_011.TIF		1.35631	Image:	CMT1E 7_042.TIF		1.88098	Image:	CMT1E 8_032.TIF		1.18061	Image:	CMT1E 9_034.TIF
					2.20788	Image:	Wt 1_007.TIF		1.50191	Image:	Wt 2_009.TIF		1.50368	Image:	Wt 3_048.TIF		0.973314	Image:	CMT1A 4_044.TIF		1.26213	Image:	CMT1A 5_018.TIF		0.841633	Image:	CMT1A 6_011.TIF		0.978536	Image:	CMT1E 7_042.TIF		0.9233	Image:	CMT1E 8_032.TIF		0.925057	Image:	CMT1E 9_035.TIF
					1.34283	Image:	Wt 1_007.TIF		2.18785	Image:	Wt 2_009.TIF		1.59778	Image:	Wt 3_048.TIF		0.887508	Image:	CMT1A 4_044.TIF		1.51128	Image:	CMT1A 5_019.TIF		1.26351	Image:	CMT1A 6_011.TIF		1.62867	Image:	CMT1E 7_043.TIF		1.61626	Image:	CMT1E 8_033.TIF		1.19461	Image:	CMT1E 9_035.TIF
					1.39369	Image:	Wt 1_007.TIF		1.59929	Image:	Wt 2_009.TIF		1.34683	Image:	Wt 3_048.TIF		0.924486	Image:	CMT1A 4_044.TIF		1.66993	Image:	CMT1A 5_019.TIF		1.64458	Image:	CMT1A 6_012.TIF		1.92496	Image:	CMT1E 7_044.TIF		1.29427	Image:	CMT1E 8_033.TIF		1.2542	Image:	CMT1E 9_035.TIF
					1.54244	Image:	Wt 1_007.TIF		1.49931	Image:	Wt 2_010.TIF		0.875527	Image:	Wt 3_048.TIF		1.00125	Image:	CMT1A 4_044.TIF		1.62774	Image:	CMT1A 5_019.TIF		0.322375	Image:	CMT1A 6_012.TIF		1.24082	Image:	CMT1E 7_044.TIF		1.1475	Image:	CMT1E 8_034.TIF		1.38244	Image:	CMT1E 9_036.TIF
					1.60184	Image:	Wt 1_008.TIF		1.96024	Image:	Wt 2_010.TIF		1.33251	Image:	Wt 3_049.TIF		1.30056	Image:	CMT1A 4_045.TIF		1.30634	Image:	CMT1A 5_019.TIF		1.28467	Image:	CMT1A 6_012.TIF		1.96043	Image:	CMT1E 7_045.TIF		1.9928	Image:	CMT1E 8_034.TIF		1.75952	Image:	CMT1E 9_036.TIF
					1.83725	Image:	Wt 1_008.TIF		1.37719	Image:	Wt 2_010.TIF		1.52906	Image:	Wt 3_049.TIF		1.22502	Image:	CMT1A 4_045.TIF		1.37024	Image:	CMT1A 5_020.TIF		1.51857	Image:	CMT1A 6_012.TIF		1.83201	Image:	CMT1E 7_045.TIF		1.57667	Image:	CMT1E 8_035.TIF		1.50427	Image:	CMT1E 9_036.TIF
					1.48069	Image:	Wt 1_008.TIF		1.99338	Image:	Wt 2_011.TIF		1.07096	Image:	Wt 3_049.TIF		0.961782	Image:	CMT1A 4_045.TIF		1.34942	Image:	CMT1A 5_020.TIF		1.53533	Image:	CMT1A 6_012.TIF		1.23255	Image:	CMT1E 7_045.TIF		1.33614	Image:	CMT1E 8_036.TIF		2.15085	Image:	CMT1E 9_037.TIF
					1.83714	Image:	Wt 1_008.TIF		1.3936	Image:	Wt 2_011.TIF		1.32298	Image:	Wt 3_049.TIF		1.22441	Image:	CMT1A 4_045.TIF		1.19697	Image:	CMT1A 5_020.TIF		0.985686	Image:	CMT1A 6_014.TIF		1.95824	Image:	CMT1E 7_046.TIF		0.801739	Image:	CMT1E 8_036.TIF		2.29371	Image:	CMT1E 9_037.TIF
					1.27291	Image:	Wt 1_008.TIF		1.70837	Image:	Wt 2_011.TIF		1.92842	Image:	Wt 3_049.TIF		1.16607	Image:	CMT1A 4_045.TIF		1.67841	Image:	CMT1A 5_020.TIF		1.13986	Image:	CMT1A 6_014.TIF		1.65048	Image:	CMT1E 7_047.TIF		1.39031	Image:	CMT1E 8_037.TIF		1.69729	Image:	CMT1E 9_037.TIF
					1.58446	Image:	Wt 1_008.TIF		1.76636	Image:	Wt 2_011.TIF		1.75255	Image:	Wt 3_049.TIF		0.995355	Image:	CMT1A 4_045.TIF		1.36671	Image:	CMT1A 5_020.TIF		1.86453	Image:	CMT1A 6_014.TIF		2.33833	Image:	CMT1E 7_047.TIF		1.14972	Image:	CMT1E 8_037.TIF		1.69565	Image:	CMT1E 9_038.TIF
					1.97261	Image:	Wt 1_009.TIF		1.05876	Image:	Wt 2_012.TIF		1.45078	Image:	Wt 3_050.TIF		0.897763	Image:	CMT1A 4_045.TIF		0.952147	Image:	CMT1A 5_020.TIF		1.46418	Image:	CMT1A 6_014.TIF		1.26088	Image:	CMT1E 7_048.TIF		1.37802	Image:	CMT1E 8_038.TIF		1.17974	Image:	CMT1E 9_038.TIF
					1.76987	Image:	Wt 1_009.TIF		1.43187	Image:	Wt 2_012.TIF		1.55454	Image:	Wt 3_050.TIF		1.069	Image:	CMT1A 4_045.TIF		1.2381	Image:	CMT1A 5_020.TIF		1.48137	Image:	CMT1A 6_014.TIF		1.60163	Image:	CMT1E 7_048.TIF		1.58213	Image:	CMT1E 8_038.TIF		1.14768	Image:	CMT1E 9_038.TIF
					1.51126	Image:	Wt 1_009.TIF		1.39827	Image:	Wt 2_013.TIF		1.53383	Image:	Wt 3_050.TIF		1.01187	Image:	CMT1A 4_045.TIF		1.54997	Image:	CMT1A 5_021.TIF		1.0634	Image:	CMT1A 6_014.TIF		1.93937	Image:	CMT1E 7_049.TIF		1.00087	Image:	CMT1E 8_038.TIF		1.90328	Image:	CMT1E 9_039.TIF
					1.14119	Image:	Wt 1_009.TIF		1.77704	Image:	Wt 2_013.TIF		1.68618	Image:	Wt 3_050.TIF		1.08153	Image:	CMT1A 4_045.TIF		1.80541	Image:	CMT1A 5_021.TIF		0.809	Image:	CMT1A 6_014.TIF		1.92936	Image:	CMT1E 7_049.TIF		0.866336	Image:	CMT1E 8_039.TIF		0.933242	Image:	CMT1E 9_039.TIF
					1.69841	Image:	Wt 1_010.TIF		1.38382	Image:	Wt 2_013.TIF		1.46664	Image:	Wt 3_050.TIF		0.940034	Image:	CMT1A 4_046.TIF		1.45039	Image:	CMT1A 5_021.TIF		1.27591	Image:	CMT1A 6_014.TIF		1.21822	Image:	CMT1E 7_049.TIF		0.922108	Image:	CMT1E 8_040.TIF		1.97111	Image:	CMT1E 9_040.TIF
					1.21737	Image:	Wt 1_010.TIF		1.41534	Image:	Wt 2_013.TIF		1.55836	Image:	Wt 3_050.TIF		1.0487	Image:	CMT1A 4_046.TIF		1.45984	Image:	CMT1A 5_021.TIF		0.827996	Image:	CMT1A 6_014.TIF		1.0236	Image:	CMT1E 7_050.TIF		2.13755	Image:	CMT1E 8_041.TIF		1.68742	Image:	CMT1E 9_041.TIF
					1.05896	Image:	Wt 1_010.TIF		2.14981	Image:	Wt 2_013.TIF		1.14548	Image:	Wt 3_050.TIF		1.08084	Image:	CMT1A 4_046.TIF		1.44321	Image:	CMT1A 5_021.TIF		1.43696	Image:	CMT1A 6_015.TIF		1.34186	Image:	CMT1E 7_050.TIF		1.02863	Image:	CMT1E 8_041.TIF		1.90678	Image:	CMT1E 9_041.TIF
					1.25685	Image:	Wt 1_010.TIF		1.396	Image:	Wt 2_013.TIF		1.75684	Image:	Wt 3_051.TIF		1.15193	Image:	CMT1A 4_046.TIF		1.63157	Image:	CMT1A 5_021.TIF		1.29838	Image:	CMT1A 6_015.TIF		1.31876	Image:	CMT1E 7_050.TIF		1.33064	Image:	CMT1E 8_042.TIF		0.927964	Image:	CMT1E 9_041.TIF
					1.27484	Image:	Wt 1_010.TIF		1.14227	Image:	Wt 2_014.TIF		1.52021	Image:	Wt 3_051.TIF		0.901805	Image:	CMT1A 4_046.TIF		2.00798	Image:	CMT1A 5_021.TIF		1.78729	Image:	CMT1A 6_015.TIF		1.64268	Image:	CMT1E 7_050.TIF		3.52926	Image:	CMT1E 8_042.TIF		1.25839	Image:	CMT1E 9_042.TIF
					1.16962	Image:	Wt 1_010.TIF		1.24757	Image:	Wt 2_014.TIF		1.51227	Image:	Wt 3_051.TIF		0.908019	Image:	CMT1A 4_046.TIF		1.21028	Image:	CMT1A 5_022.TIF		1.22474	Image:	CMT1A 6_015.TIF		1.3076	Image:	CMT1E 7_051.TIF		1.35295	Image:	CMT1E 8_043.TIF		0.905361	Image:	CMT1E 9_042.TIF
					1.39608	Image:	Wt 1_011.TIF		1.76474	Image:	Wt 2_014.TIF		1.81473	Image:	Wt 3_051.TIF		0.956665	Image:	CMT1A 4_046.TIF		1.59046	Image:	CMT1A 5_022.TIF		1.46988	Image:	CMT1A 6_015.TIF		1.89499	Image:	CMT1E 7_051.TIF						1.24756	Image:	CMT1E 9_043.TIF
					1.39329	Image:	Wt 1_011.TIF		1.70178	Image:	Wt 2_014.TIF		1.66615	Image:	Wt 3_051.TIF		0.745459	Image:	CMT1A 4_047.TIF		1.66278	Image:	CMT1A 5_022.TIF		0.807225	Image:	CMT1A 6_015.TIF		1.04111	Image:	CMT1E 7_051.TIF						1.49062	Image:	CMT1E 9_043.TIF
					1.51056	Image:	Wt 1_011.TIF		1.42453	Image:	Wt 2_014.TIF		1.17716	Image:	Wt 3_051.TIF		0.92177	Image:	CMT1A 4_047.TIF		1.06824	Image:	CMT1A 5_022.TIF		1.66019	Image:	CMT1A 6_016.TIF		2.64785	Image:	CMT1E 7_052.TIF						1.40986	Image:	CMT1E 9_044.TIF
					1.39723	Image:	Wt 1_011.TIF		1.90966	Image:	Wt 2_014.TIF		1.42293	Image:	Wt 3_051.TIF		0.947054	Image:	CMT1A 4_047.TIF		1.77759	Image:	CMT1A 5_022.TIF		1.4641	Image:	CMT1A 6_016.TIF		2.5886	Image:	CMT1E 7_052.TIF						1.3731	Image:	CMT1E 9_045.TIF
					1.73224	Image:	Wt 1_011.TIF		1.21132	Image:	Wt 2_015.TIF		1.14285	Image:	Wt 3_051.TIF		1.26593	Image:	CMT1A 4_047.TIF		1.56586	Image:	CMT1A 5_022.TIF		1.65872	Image:	CMT1A 6_016.TIF		1.35677	Image:	CMT1E 7_052.TIF						1.7627	Image:	CMT1E 9_046.TIF
					1.31235	Image:	Wt 1_011.TIF		1.80294	Image:	Wt 2_015.TIF		1.39585	Image:	Wt 3_052.TIF		0.805884	Image:	CMT1A 4_047.TIF		1.37197	Image:	CMT1A 5_022.TIF		1.53027	Image:	CMT1A 6_016.TIF		1.16928	Image:	CMT1E 7_052.TIF						1.95817	Image:	CMT1E 9_046.TIF
					1.2005	Image:	Wt 1_011.TIF		1.32346	Image:	Wt 2_015.TIF		1.38923	Image:	Wt 3_052.TIF		0.862864	Image:	CMT1A 4_048.TIF		1.55142	Image:	CMT1A 5_023.TIF		1.51454	Image:	CMT1A 6_018.TIF		1.14901	Image:	CMT1E 7_053.TIF						0.819876	Image:	CMT1E 9_047.TIF
					1.41736	Image:	Wt 1_012.TIF		1.49572	Image:	Wt 2_015.TIF		1.72257	Image:	Wt 3_052.TIF		1.27864	Image:	CMT1A 4_048.TIF		1.00527	Image:	CMT1A 5_023.TIF		1.53584	Image:	CMT1A 6_018.TIF		1.65077	Image:	CMT1E 7_053.TIF						1.16425	Image:	CMT1E 9_048.TIF
					1.66515	Image:	Wt 1_012.TIF		1.73958	Image:	Wt 2_015.TIF		1.56379	Image:	Wt 3_052.TIF		0.984759	Image:	CMT1A 4_048.TIF		1.20923	Image:	CMT1A 5_023.TIF		1.12359	Image:	CMT1A 6_018.TIF		1.37574	Image:	CMT1E 7_054.TIF						1.25908	Image:	CMT1E 9_049.TIF
					1.80191	Image:	Wt 1_012.TIF		1.30767	Image:	Wt 2_015.TIF		1.4647	Image:	Wt 3_052.TIF		1.13201	Image:	CMT1A 4_048.TIF		1.69662	Image:	CMT1A 5_023.TIF		0.684525	Image:	CMT1A 6_018.TIF		2.46823	Image:	CMT1E 7_054.TIF						1.82499	Image:	CMT1E 9_050.TIF
					1.53157	Image:	Wt 1_012.TIF		2.02635	Image:	Wt 2_016.TIF		1.71574	Image:	Wt 3_052.TIF		0.770121	Image:	CMT1A 4_048.TIF		1.28318	Image:	CMT1A 5_023.TIF		1.19182	Image:	CMT1A 6_018.TIF		1.58167	Image:	CMT1E 7_054.TIF						1.36213	Image:	CMT1E 9_050.TIF
					2.13817	Image:	Wt 1_012.TIF		2.19115	Image:	Wt 2_016.TIF		1.41619	Image:	Wt 3_052.TIF		1.13846	Image:	CMT1A 4_049.TIF		1.338	Image:	CMT1A 5_023.TIF		1.57729	Image:	CMT1A 6_019.TIF		3.63322	Image:	CMT1E 7_055.TIF						1.72906	Image:	CMT1E 9_051.TIF
					1.28326	Image:	Wt 1_012.TIF		1.8681	Image:	Wt 2_016.TIF		1.06597	Image:	Wt 3_052.TIF		1.18046	Image:	CMT1A 4_049.TIF		1.38655	Image:	CMT1A 5_023.TIF		1.49684	Image:	CMT1A 6_019.TIF		2.46901	Image:	CMT1E 7_056.TIF						1.63875	Image:	CMT1E 9_051.TIF
					0.707553	Image:	Wt 1_012.TIF		1.77771	Image:	Wt 2_016.TIF		1.9894	Image:	Wt 3_053.TIF		1.25724	Image:	CMT1A 4_049.TIF		1.40955	Image:	CMT1A 5_024.TIF		1.20096	Image:	CMT1A 6_019.TIF		2.52135	Image:	CMT1E 7_056.TIF						1.17138	Image:	CMT1E 9_051.TIF
					1.75212	Image:	Wt 1_013.TIF		2.24834	Image:	Wt 2_017.TIF		1.40068	Image:	Wt 3_053.TIF		0.807025	Image:	CMT1A 4_049.TIF		1.56094	Image:	CMT1A 5_024.TIF		1.19438	Image:	CMT1A 6_019.TIF		1.85381	Image:	CMT1E 7_057.TIF						1.48316	Image:	CMT1E 9_052.TIF
					1.68368	Image:	Wt 1_013.TIF		1.64032	Image:	Wt 2_017.TIF		1.66907	Image:	Wt 3_053.TIF		0.777984	Image:	CMT1A 4_049.TIF		1.02424	Image:	CMT1A 5_024.TIF		1.28667	Image:	CMT1A 6_020.TIF		1.71697	Image:	CMT1E 7_057.TIF						1.15493	Image:	CMT1E 9_052.TIF
					1.52258	Image:	Wt 1_013.TIF		1.39076	Image:	Wt 2_017.TIF		1.41945	Image:	Wt 3_053.TIF		0.71817	Image:	CMT1A 4_049.TIF		0.977852	Image:	CMT1A 5_024.TIF		1.49179	Image:	CMT1A 6_020.TIF		0.837579	Image:	CMT1E 7_057.TIF						2.29045	Image:	CMT1E 9_053.TIF
					1.69905	Image:	Wt 1_013.TIF		1.12154	Image:	Wt 2_017.TIF		1.2985	Image:	Wt 3_053.TIF		0.824889	Image:	CMT1A 4_049.TIF		1.24268	Image:	CMT1A 5_024.TIF		1.23471	Image:	CMT1A 6_020.TIF		2.12311	Image:	CMT1E 7_059.TIF						0.877633	Image:	CMT1E 9_054.TIF
					1.27356	Image:	Wt 1_013.TIF		1.71774	Image:	Wt 2_017.TIF		1.63689	Image:	Wt 3_054.TIF		0.88341	Image:	CMT1A 4_049.TIF		1.45543	Image:	CMT1A 5_024.TIF		1.49157	Image:	CMT1A 6_020.TIF		1.40925	Image:	CMT1E 7_059.TIF						1.93793	Image:	CMT1E 9_054.TIF
					1.55138	Image:	Wt 1_013.TIF		1.36255	Image:	Wt 2_017.TIF		1.50091	Image:	Wt 3_054.TIF		1.0266	Image:	CMT1A 4_049.TIF		1.47787	Image:	CMT1A 5_024.TIF		1.67123	Image:	CMT1A 6_021.TIF		2.10104	Image:	CMT1E 7_059.TIF						0.802517	Image:	CMT1E 9_055.TIF
					1.57493	Image:	Wt 1_014.TIF		1.59086	Image:	Wt 2_017.TIF		1.42112	Image:	Wt 3_054.TIF		1.31804	Image:	CMT1A 4_049.TIF		1.11912	Image:	CMT1A 5_024.TIF		0.754675	Image:	CMT1A 6_021.TIF		1.97409	Image:	CMT1E 7_060.TIF						1.13537	Image:	CMT1E 9_056.TIF
					1.45523	Image:	Wt 1_014.TIF		1.51981	Image:	Wt 2_017.TIF		1.43816	Image:	Wt 3_054.TIF		1.03215	Image:	CMT1A 4_050.TIF		1.241	Image:	CMT1A 5_024.TIF		1.06759	Image:	CMT1A 6_021.TIF		1.34972	Image:	CMT1E 7_060.TIF						1.75997	Image:	CMT1E 9_056.TIF
					1.81681	Image:	Wt 1_014.TIF		1.57679	Image:	Wt 2_018.TIF		1.35419	Image:	Wt 3_054.TIF		0.819537	Image:	CMT1A 4_050.TIF		1.04496	Image:	CMT1A 5_025.TIF		1.6561	Image:	CMT1A 6_021.TIF		1.49275	Image:	CMT1E 7_060.TIF						2.11063	Image:	CMT1E 9_056.TIF
					1.56224	Image:	Wt 1_014.TIF		1.62264	Image:	Wt 2_018.TIF		1.70261	Image:	Wt 3_054.TIF		0.799167	Image:	CMT1A 4_050.TIF		1.47966	Image:	CMT1A 5_025.TIF		1.43901	Image:	CMT1A 6_021.TIF		1.29296	Image:	CMT1E 7_060.TIF						1.43524	Image:	CMT1E 9_057.TIF
					1.35448	Image:	Wt 1_015.TIF		1.83892	Image:	Wt 2_018.TIF		1.74108	Image:	Wt 3_054.TIF		0.769216	Image:	CMT1A 4_050.TIF		1.4796	Image:	CMT1A 5_025.TIF		1.09379	Image:	CMT1A 6_021.TIF		1.35925	Image:	CMT1E 7_061.TIF						1.12631	Image:	CMT1E 9_057.TIF
					1.93327	Image:	Wt 1_015.TIF		1.37195	Image:	Wt 2_018.TIF		1.64884	Image:	Wt 3_055.TIF		0.835347	Image:	CMT1A 4_050.TIF		1.2576	Image:	CMT1A 5_025.TIF		2.00512	Image:	CMT1A 6_022.TIF		1.55626	Image:	CMT1E 7_061.TIF						0.918396	Image:	CMT1E 9_057.TIF
					1.58147	Image:	Wt 1_015.TIF		1.4608	Image:	Wt 2_018.TIF		1.21079	Image:	Wt 3_055.TIF		0.607928	Image:	CMT1A 4_050.TIF		1.49322	Image:	CMT1A 5_025.TIF		1.61803	Image:	CMT1A 6_022.TIF										1.14271	Image:	CMT1E 9_058.TIF
					1.63014	Image:	Wt 1_015.TIF		1.89	Image:	Wt 2_019.TIF		1.58437	Image:	Wt 3_055.TIF		0.939138	Image:	CMT1A 4_050.TIF		1.27999	Image:	CMT1A 5_025.TIF		1.88753	Image:	CMT1A 6_022.TIF										0.845217	Image:	CMT1E 9_059.TIF
					1.63443	Image:	Wt 1_015.TIF		1.63714	Image:	Wt 2_019.TIF		1.20268	Image:	Wt 3_055.TIF		1.05999	Image:	CMT1A 4_051.TIF		1.34474	Image:	CMT1A 5_025.TIF		1.08522	Image:	CMT1A 6_022.TIF										1.76051	Image:	CMT1E 9_060.TIF
					1.74753	Image:	Wt 1_015.TIF		1.34892	Image:	Wt 2_019.TIF		1.86274	Image:	Wt 3_055.TIF		1.02975	Image:	CMT1A 4_051.TIF		1.62538	Image:	CMT1A 5_025.TIF		1.50795	Image:	CMT1A 6_022.TIF										2.57249	Image:	CMT1E 9_060.TIF
					2.17885	Image:	Wt 1_016.TIF		1.21464	Image:	Wt 2_019.TIF		1.7442	Image:	Wt 3_055.TIF		1.06186	Image:	CMT1A 4_051.TIF		1.36932	Image:	CMT1A 5_025.TIF		0.782482	Image:	CMT1A 6_022.TIF										1.46146	Image:	CMT1E 9_061.TIF
					1.30556	Image:	Wt 1_016.TIF		1.70746	Image:	Wt 2_019.TIF		1.86467	Image:	Wt 3_055.TIF		0.564274	Image:	CMT1A 4_051.TIF		1.1774	Image:	CMT1A 5_025.TIF		1.29856	Image:	CMT1A 6_022.TIF										1.72148	Image:	CMT1E 9_061.TIF
					1.56006	Image:	Wt 1_016.TIF		1.56265	Image:	Wt 2_019.TIF		1.62493	Image:	Wt 3_055.TIF		0.955506	Image:	CMT1A 4_051.TIF		1.45312	Image:	CMT1A 5_026.TIF		1.67986	Image:	CMT1A 6_023.TIF										1.54184	Image:	CMT1E 9_062.TIF
					1.29017	Image:	Wt 1_016.TIF		1.91463	Image:	Wt 2_020.TIF		1.43528	Image:	Wt 3_055.TIF		0.989823	Image:	CMT1A 4_051.TIF		1.47019	Image:	CMT1A 5_026.TIF		1.29194	Image:	CMT1A 6_023.TIF										1.25185	Image:	CMT1E 9_062.TIF
					1.49586	Image:	Wt 1_017.TIF		1.87267	Image:	Wt 2_020.TIF		1.68299	Image:	Wt 3_056.TIF		0.696669	Image:	CMT1A 4_051.TIF		1.01839	Image:	CMT1A 5_026.TIF		1.49228	Image:	CMT1A 6_023.TIF										0.784247	Image:	CMT1E 9_062.TIF
					1.00438	Image:	Wt 1_017.TIF		1.85093	Image:	Wt 2_020.TIF		1.43832	Image:	Wt 3_056.TIF		1.15648	Image:	CMT1A 4_052.TIF		1.23111	Image:	CMT1A 5_026.TIF		1.57361	Image:	CMT1A 6_023.TIF										1.425	Image:	CMT1E 9_062.TIF
					1.27646	Image:	Wt 1_017.TIF		1.77597	Image:	Wt 2_020.TIF		1.40302	Image:	Wt 3_056.TIF		1.1852	Image:	CMT1A 4_052.TIF		1.34815	Image:	CMT1A 5_026.TIF		1.2685	Image:	CMT1A 6_023.TIF										0.672376	Image:	CMT1E 9_062.TIF
					2.29965	Image:	Wt 1_017.TIF		1.34235	Image:	Wt 2_021.TIF		1.4561	Image:	Wt 3_056.TIF		0.975579	Image:	CMT1A 4_052.TIF		1.26076	Image:	CMT1A 5_026.TIF		1.28095	Image:	CMT1A 6_024.TIF										1.07907	Image:	CMT1E 9_063.TIF
					2.358	Image:	Wt 1_017.TIF		1.67476	Image:	Wt 2_021.TIF		1.14208	Image:	Wt 3_057.TIF		0.914974	Image:	CMT1A 4_052.TIF		1.05694	Image:	CMT1A 5_026.TIF		1.11803	Image:	CMT1A 6_024.TIF										1.12449	Image:	CMT1E 9_063.TIF
					1.50733	Image:	Wt 1_018.TIF		1.77734	Image:	Wt 2_021.TIF		1.54058	Image:	Wt 3_057.TIF		0.892954	Image:	CMT1A 4_052.TIF		1.17987	Image:	CMT1A 5_026.TIF		1.09312	Image:	CMT1A 6_024.TIF										0.896181	Image:	CMT1E 9_064.TIF
					1.48231	Image:	Wt 1_018.TIF		1.79119	Image:	Wt 2_021.TIF		1.33775	Image:	Wt 3_057.TIF		1.03009	Image:	CMT1A 4_052.TIF		1.15111	Image:	CMT1A 5_026.TIF		1.44013	Image:	CMT1A 6_024.TIF										2.63486	Image:	CMT1E 9_064.TIF
					1.93449	Image:	Wt 1_019.TIF		1.61369	Image:	Wt 2_021.TIF		1.41135	Image:	Wt 3_058.TIF		1.03951	Image:	CMT1A 4_052.TIF		1.05886	Image:	CMT1A 5_027.TIF		1.23341	Image:	CMT1A 6_024.TIF										1.18873	Image:	CMT1E 9_064.TIF
					1.45664	Image:	Wt 1_019.TIF		1.65757	Image:	Wt 2_022.TIF		1.81747	Image:	Wt 3_058.TIF		0.906045	Image:	CMT1A 4_052.TIF		1.28582	Image:	CMT1A 5_027.TIF		0.825919	Image:	CMT1A 6_024.TIF										1.41539	Image:	CMT1E 9_064.TIF
					1.43378	Image:	Wt 1_019.TIF		1.93317	Image:	Wt 2_022.TIF		1.86631	Image:	Wt 3_058.TIF		1.03712	Image:	CMT1A 4_052.TIF		1.17181	Image:	CMT1A 5_027.TIF		1.51436	Image:	CMT1A 6_025.TIF										1.40774	Image:	CMT1E 9_065.TIF
					1.02801	Image:	Wt 1_019.TIF		1.4756	Image:	Wt 2_022.TIF		1.68609	Image:	Wt 3_058.TIF		1.16073	Image:	CMT1A 4_053.TIF		1.30293	Image:	CMT1A 5_027.TIF		2.03078	Image:	CMT1A 6_025.TIF										2.21493	Image:	CMT1E 9_065.TIF
					1.96486	Image:	Wt 1_019.TIF		1.3582	Image:	Wt 2_022.TIF		1.70354	Image:	Wt 3_059.TIF		1.54494	Image:	CMT1A 4_053.TIF		1.24565	Image:	CMT1A 5_027.TIF		1.21812	Image:	CMT1A 6_025.TIF										0.900872	Image:	CMT1E 9_065.TIF
					1.48528	Image:	Wt 1_020.TIF		1.41958	Image:	Wt 2_022.TIF		1.51228	Image:	Wt 3_059.TIF		1.45795	Image:	CMT1A 4_053.TIF		1.0179	Image:	CMT1A 5_027.TIF		1.27606	Image:	CMT1A 6_025.TIF										1.40774	Image:	CMT1E 9_065.TIF
					1.61252	Image:	Wt 1_020.TIF		1.4632	Image:	Wt 2_022.TIF		1.76499	Image:	Wt 3_059.TIF		1.10485	Image:	CMT1A 4_053.TIF		1.22972	Image:	CMT1A 5_027.TIF		1.25276	Image:	CMT1A 6_025.TIF										2.21493	Image:	CMT1E 9_065.TIF
					1.48802	Image:	Wt 1_020.TIF		1.29158	Image:	Wt 2_022.TIF		1.60411	Image:	Wt 3_059.TIF		1.12624	Image:	CMT1A 4_053.TIF		1.33576	Image:	CMT1A 5_027.TIF		1.08827	Image:	CMT1A 6_025.TIF										0.900872	Image:	CMT1E 9_065.TIF
					1.66076	Image:	Wt 1_020.TIF		1.34041	Image:	Wt 2_023.TIF		1.49503	Image:	Wt 3_059.TIF		0.850444	Image:	CMT1A 4_054.TIF		1.18575	Image:	CMT1A 5_028.TIF		1.27573	Image:	CMT1A 6_025.TIF										2.50761	Image:	CMT1E 9_066.TIF
					1.44827	Image:	Wt 1_020.TIF		1.43	Image:	Wt 2_023.TIF		1.76782	Image:	Wt 3_059.TIF		1.7965	Image:	CMT1A 4_054.TIF		1.37229	Image:	CMT1A 5_028.TIF		1.4916	Image:	CMT1A 6_025.TIF										1.3359	Image:	CMT1E 9_067.TIF
					1.52645	Image:	Wt 1_021.TIF		1.49181	Image:	Wt 2_023.TIF		1.78901	Image:	Wt 3_059.TIF		1.16018	Image:	CMT1A 4_054.TIF		1.41383	Image:	CMT1A 5_028.TIF		1.07224	Image:	CMT1A 6_027.TIF										1.32234	Image:	CMT1E 9_068.TIF
					1.54473	Image:	Wt 1_021.TIF		1.70797	Image:	Wt 2_024.TIF		1.79321	Image:	Wt 3_060.TIF		1.53004	Image:	CMT1A 4_054.TIF		1.61526	Image:	CMT1A 5_028.TIF		1.52539	Image:	CMT1A 6_027.TIF										1.60913	Image:	CMT1E 9_069.TIF
					1.45074	Image:	Wt 1_021.TIF		2.05191	Image:	Wt 2_024.TIF		1.45486	Image:	Wt 3_060.TIF		1.39171	Image:	CMT1A 4_055.TIF		1.38475	Image:	CMT1A 5_028.TIF		1.63708	Image:	CMT1A 6_027.TIF										1.54393	Image:	CMT1E 9_069.TIF
					1.3306	Image:	Wt 1_021.TIF		1.90733	Image:	Wt 2_024.TIF		1.5983	Image:	Wt 3_060.TIF		1.66888	Image:	CMT1A 4_055.TIF		1.48421	Image:	CMT1A 5_029.TIF		1.47695	Image:	CMT1A 6_027.TIF										1.33171	Image:	CMT1E 9_069.TIF
					1.90527	Image:	Wt 1_021.TIF		1.59294	Image:	Wt 2_024.TIF		1.40071	Image:	Wt 3_060.TIF		1.84301	Image:	CMT1A 4_055.TIF		1.2349	Image:	CMT1A 5_029.TIF		0.767749	Image:	CMT1A 6_027.TIF										1.27383	Image:	CMT1E 9_069.TIF
					1.34569	Image:	Wt 1_021.TIF		1.98387	Image:	Wt 2_024.TIF		1.36447	Image:	Wt 3_060.TIF		1.34872	Image:	CMT1A 4_055.TIF		1.273	Image:	CMT1A 5_029.TIF		0.431274	Image:	CMT1A 6_028.TIF										1.3766	Image:	CMT1E 9_070.TIF
					1.82617	Image:	Wt 1_022.TIF		1.51624	Image:	Wt 2_024.TIF		1.4439	Image:	Wt 3_060.TIF		1.53686	Image:	CMT1A 4_055.TIF		1.31224	Image:	CMT1A 5_029.TIF		0.843092	Image:	CMT1A 6_028.TIF										1.22328	Image:	CMT1E 9_071.TIF
					1.32185	Image:	Wt 1_022.TIF		1.54181	Image:	Wt 2_025.TIF		1.40639	Image:	Wt 3_061.TIF		1.9033	Image:	CMT1A 4_055.TIF		1.08818	Image:	CMT1A 5_029.TIF		1.12654	Image:	CMT1A 6_028.TIF										1.20491	Image:	CMT1E 9_071.TIF
					1.69882	Image:	Wt 1_022.TIF		1.72517	Image:	Wt 2_025.TIF		1.53583	Image:	Wt 3_061.TIF		1.24544	Image:	CMT1A 4_034.TIF		1.16151	Image:	CMT1A 5_029.TIF		0.983001	Image:	CMT1A 6_029.TIF										0.603747	Image:	CMT1E 9_072.TIF
					1.21419	Image:	Wt 1_022.TIF		1.66148	Image:	Wt 2_025.TIF		1.73294	Image:	Wt 3_061.TIF		1.59484	Image:	CMT1A 4_034.TIF		1.03386	Image:	CMT1A 5_029.TIF		1.65673	Image:	CMT1A 6_029.TIF										2.04765	Image:	CMT1E 9_073.TIF
					1.92724	Image:	Wt 1_022.TIF		2.07078	Image:	Wt 2_025.TIF		1.62903	Image:	Wt 3_061.TIF		2.06849	Image:	CMT1A 4_034.TIF		1.14876	Image:	CMT1A 5_029.TIF		1.47669	Image:	CMT1A 6_029.TIF										0.959359	Image:	CMT1E 9_074.TIF
					2.05386	Image:	Wt 1_022.TIF		2.29577	Image:	Wt 2_025.TIF		1.87548	Image:	Wt 3_061.TIF		0.54852	Image:	CMT1A 4_034.TIF		0.955378	Image:	CMT1A 5_030.TIF		1.61818	Image:	CMT1A 6_029.TIF										1.55671	Image:	CMT1E 9_075.TIF
					1.17142	Image:	Wt 1_023.TIF		1.91549	Image:	Wt 2_026.TIF		1.48266	Image:	Wt 3_062.TIF		1.92635	Image:	CMT1A 4_034.TIF		1.50116	Image:	CMT1A 5_030.TIF		1.4407	Image:	CMT1A 6_029.TIF										1.198	Image:	CMT1E 9_076.TIF
					1.5771	Image:	Wt 1_023.TIF		1.35729	Image:	Wt 2_026.TIF		1.60017	Image:	Wt 3_062.TIF		1.0458	Image:	CMT1A 4_034.TIF		1.0914	Image:	CMT1A 5_030.TIF		0.572185	Image:	CMT1A 6_030.TIF										1.15757	Image:	CMT1E 9_076.TIF
					1.25004	Image:	Wt 1_023.TIF		2.15086	Image:	Wt 2_026.TIF		1.1545	Image:	Wt 3_062.TIF		1.29245	Image:	CMT1A 4_034.TIF		1.09069	Image:	CMT1A 5_030.TIF		1.40932	Image:	CMT1A 6_030.TIF										1.44394	Image:	CMT1E 9_077.TIF
					1.49807	Image:	Wt 1_023.TIF		1.43172	Image:	Wt 2_026.TIF		1.63148	Image:	Wt 3_062.TIF		1.18991	Image:	CMT1A 4_034.TIF		1.16457	Image:	CMT1A 5_030.TIF		1.78721	Image:	CMT1A 6_030.TIF										2.02983	Image:	CMT1E 9_077.TIF
					1.67259	Image:	Wt 1_023.TIF		1.51469	Image:	Wt 2_026.TIF		1.43172	Image:	Wt 3_062.TIF		0.926255	Image:	CMT1A 4_034.TIF		1.47336	Image:	CMT1A 5_030.TIF		1.47891	Image:	CMT1A 6_030.TIF										1.8407	Image:	CMT1E 9_078.TIF
					1.27682	Image:	Wt 1_023.TIF		1.45086	Image:	Wt 2_026.TIF		2.01189	Image:	Wt 3_063.TIF		1.40264	Image:	CMT1A 4_035.TIF		0.993394	Image:	CMT1A 5_030.TIF		1.0178	Image:	CMT1A 6_030.TIF										1.47483	Image:	CMT1E 9_079.TIF
					1.30363	Image:	Wt 1_023.TIF		0.937466	Image:	Wt 2_026.TIF		1.66422	Image:	Wt 3_063.TIF		1.43283	Image:	CMT1A 4_035.TIF		0.938752	Image:	CMT1A 5_030.TIF		1.29971	Image:	CMT1A 6_031.TIF										2.48258	Image:	CMT1E 9_080.TIF
					1.27104	Image:	Wt 1_023.TIF		1.76288	Image:	Wt 2_027.TIF		1.44069	Image:	Wt 3_063.TIF		1.13265	Image:	CMT1A 4_035.TIF		1.36606	Image:	CMT1A 5_030.TIF		0.664919	Image:	CMT1A 6_031.TIF										1.43642	Image:	CMT1E 9_080.TIF
					0.849478	Image:	Wt 1_023.TIF		1.56849	Image:	Wt 2_027.TIF		1.66093	Image:	Wt 3_063.TIF		1.2988	Image:	CMT1A 4_035.TIF		0.451942	Image:	CMT1A 5_030.TIF		1.64359	Image:	CMT1A 6_032.TIF										1.41646	Image:	CMT1E 9_080.TIF
					1.27013	Image:	Wt 1_024.TIF		1.57877	Image:	Wt 2_027.TIF		1.34134	Image:	Wt 3_063.TIF		1.39187	Image:	CMT1A 4_036.TIF		1.31842	Image:	CMT1A 5_031.TIF		0.908234	Image:	CMT1A 6_032.TIF										1.42869	Image:	CMT1E 9_081.TIF
					1.29085	Image:	Wt 1_024.TIF		1.52018	Image:	Wt 2_028.TIF		1.63764	Image:	Wt 3_064.TIF		1.88942	Image:	CMT1A 4_036.TIF		0.922784	Image:	CMT1A 5_031.TIF		1.67903	Image:	CMT1A 6_032.TIF										0.902651	Image:	CMT1E 9_082.TIF
					1.7857	Image:	Wt 1_024.TIF		1.87307	Image:	Wt 2_028.TIF		1.62767	Image:	Wt 3_064.TIF		0.957047	Image:	CMT1A 4_036.TIF		1.29192	Image:	CMT1A 5_031.TIF		1.12421	Image:	CMT1A 6_033.TIF										1.2465	Image:	CMT1E 9_082.TIF
					1.90644	Image:	Wt 1_024.TIF		1.1819	Image:	Wt 2_028.TIF		1.77311	Image:	Wt 3_064.TIF		2.10417	Image:	CMT1A 4_036.TIF		1.53334	Image:	CMT1A 5_031.TIF		0.980256	Image:	CMT1A 6_033.TIF										1.2478	Image:	CMT1E 9_082.TIF
					0.859334	Image:	Wt 1_024.TIF		1.72527	Image:	Wt 2_028.TIF		1.10503	Image:	Wt 3_064.TIF		1.32706	Image:	CMT1A 4_036.TIF		1.30285	Image:	CMT1A 5_031.TIF														1.56613	Image:	CMT1E 9_084.TIF
					1.55871	Image:	Wt 1_024.TIF		1.45203	Image:	Wt 2_028.TIF		1.94612	Image:	Wt 3_064.TIF		0.837203	Image:	CMT1A 4_036.TIF		1.60909	Image:	CMT1A 5_031.TIF														0.90543	Image:	CMT1E 9_084.TIF
					1.31352	Image:	Wt 1_025.TIF		1.47968	Image:	Wt 2_029.TIF		1.50531	Image:	Wt 3_064.TIF		0.867967	Image:	CMT1A 4_036.TIF		0.938802	Image:	CMT1A 5_031.TIF														1.0902	Image:	CMT1E 9_085.TIF
					1.88055	Image:	Wt 1_025.TIF		1.96953	Image:	Wt 2_029.TIF		1.6762	Image:	Wt 3_064.TIF		1.35885	Image:	CMT1A 4_037.TIF		0.972594	Image:	CMT1A 5_031.TIF														3.26022	Image:	CMT1E 9_086.TIF
					1.84649	Image:	Wt 1_025.TIF		1.28095	Image:	Wt 2_029.TIF		1.77839	Image:	Wt 3_065.TIF		2.03795	Image:	CMT1A 4_037.TIF		0.959257	Image:	CMT1A 5_032.TIF														1.48707	Image:	CMT1E 9_086.TIF
					1.46299	Image:	Wt 1_025.TIF		1.4687	Image:	Wt 2_029.TIF		1.47063	Image:	Wt 3_065.TIF		2.25081	Image:	CMT1A 4_037.TIF		1.26272	Image:	CMT1A 5_032.TIF														1.12109	Image:	CMT1E 9_087.TIF
					1.53523	Image:	Wt 1_025.TIF		1.5076	Image:	Wt 2_030.TIF		1.60014	Image:	Wt 3_065.TIF		1.43042	Image:	CMT1A 4_037.TIF		0.988735	Image:	CMT1A 5_032.TIF														1.98166	Image:	CMT1E 9_088.TIF
					1.23553	Image:	Wt 1_025.TIF		1.60569	Image:	Wt 2_030.TIF		1.97317	Image:	Wt 3_067.TIF		1.13526	Image:	CMT1A 4_038.TIF		1.18883	Image:	CMT1A 5_032.TIF														0.762089	Image:	CMT1E 9_089.TIF
					1.56103	Image:	Wt 1_025.TIF		1.33908	Image:	Wt 2_030.TIF		1.59472	Image:	Wt 3_067.TIF		1.45481	Image:	CMT1A 4_038.TIF		1.06823	Image:	CMT1A 5_032.TIF
					1.2325	Image:	Wt 1_026.TIF		1.42834	Image:	Wt 2_030.TIF		1.786	Image:	Wt 3_067.TIF		1.73419	Image:	CMT1A 4_038.TIF		1.05303	Image:	CMT1A 5_032.TIF
					1.02486	Image:	Wt 1_026.TIF		1.53813	Image:	Wt 2_031.TIF		1.19168	Image:	Wt 3_067.TIF		1.66119	Image:	CMT1A 4_038.TIF		1.08354	Image:	CMT1A 5_033.TIF
					1.6511	Image:	Wt 1_026.TIF		0.432486	Image:	Wt 2_031.TIF		1.59107	Image:	Wt 3_067.TIF		1.72022	Image:	CMT1A 4_039.TIF		1.15796	Image:	CMT1A 5_033.TIF
					1.69411	Image:	Wt 1_026.TIF		1.14455	Image:	Wt 2_031.TIF		0.662595	Image:	Wt 3_067.TIF		0.835433	Image:	CMT1A 4_039.TIF		1.29041	Image:	CMT1A 5_033.TIF
					1.86585	Image:	Wt 1_026.TIF		1.43183	Image:	Wt 2_031.TIF		1.68666	Image:	Wt 3_068.TIF		1.19865	Image:	CMT1A 4_039.TIF		1.20597	Image:	CMT1A 5_033.TIF
					1.32234	Image:	Wt 1_026.TIF		1.03497	Image:	Wt 2_031.TIF		1.32881	Image:	Wt 3_068.TIF		1.56719	Image:	CMT1A 4_040.TIF		1.49789	Image:	CMT1A 5_033.TIF
					1.7702	Image:	Wt 1_027.TIF		1.50718	Image:	Wt 2_032.TIF		1.71533	Image:	Wt 3_068.TIF		2.08222	Image:	CMT1A 4_040.TIF		0.955032	Image:	CMT1A 5_033.TIF
					1.20923	Image:	Wt 1_027.TIF		1.39704	Image:	Wt 2_032.TIF		1.72108	Image:	Wt 3_068.TIF		1.27395	Image:	CMT1A 4_040.TIF		1.03861	Image:	CMT1A 5_033.TIF
					1.05496	Image:	Wt 1_027.TIF		1.27193	Image:	Wt 2_032.TIF		1.81917	Image:	Wt 3_068.TIF		1.70839	Image:	CMT1A 4_040.TIF		1.17602	Image:	CMT1A 5_033.TIF
					1.38437	Image:	Wt 1_027.TIF		1.35712	Image:	Wt 2_032.TIF		1.46835	Image:	Wt 3_069.TIF		1.37893	Image:	CMT1A 4_040.TIF		0.768415	Image:	CMT1A 5_033.TIF
					1.4375	Image:	Wt 1_027.TIF		1.26922	Image:	Wt 2_032.TIF		1.44655	Image:	Wt 3_069.TIF		1.15414	Image:	CMT1A 4_041.TIF		0.134514	Image:	CMT1A 5_033.TIF
					1.62622	Image:	Wt 1_027.TIF		1.24843	Image:	Wt 2_032.TIF		1.10313	Image:	Wt 3_069.TIF		1.07731	Image:	CMT1A 4_041.TIF		1.02741	Image:	CMT1A 5_034.TIF
					1.14927	Image:	Wt 1_028.TIF		2.05905	Image:	Wt 2_033.TIF		1.65555	Image:	Wt 3_069.TIF		1.63531	Image:	CMT1A 4_041.TIF		1.08064	Image:	CMT1A 5_034.TIF
					1.32927	Image:	Wt 1_028.TIF		1.79545	Image:	Wt 2_033.TIF		1.88971	Image:	Wt 3_070.TIF		1.56343	Image:	CMT1A 4_041.TIF		1.6378	Image:	CMT1A 5_034.TIF
					1.86545	Image:	Wt 1_028.TIF		2.11336	Image:	Wt 2_033.TIF		1.60349	Image:	Wt 3_070.TIF		1.43002	Image:	CMT1A 4_042.TIF		1.04221	Image:	CMT1A 5_034.TIF
					1.48225	Image:	Wt 1_028.TIF		2.15654	Image:	Wt 2_033.TIF		1.28691	Image:	Wt 3_070.TIF		2.34423	Image:	CMT1A 4_042.TIF		0.925459	Image:	CMT1A 5_034.TIF
					1.38426	Image:	Wt 1_028.TIF		1.46918	Image:	Wt 2_034.TIF		1.55853	Image:	Wt 3_070.TIF		1.07969	Image:	CMT1A 4_042.TIF		1.05264	Image:	CMT1A 5_034.TIF
					1.57596	Image:	Wt 1_028.TIF		1.98351	Image:	Wt 2_034.TIF		1.88783	Image:	Wt 3_070.TIF		1.20648	Image:	CMT1A 4_042.TIF		0.929862	Image:	CMT1A 5_034.TIF
					1.40693	Image:	Wt 1_028.TIF		1.50152	Image:	Wt 2_034.TIF		1.22544	Image:	Wt 3_071.TIF		1.1886	Image:	CMT1A 4_042.TIF		0.76274	Image:	CMT1A 5_034.TIF
					1.4957	Image:	Wt 1_029.TIF		1.43057	Image:	Wt 2_034.TIF		1.05516	Image:	Wt 3_071.TIF		1.44126	Image:	CMT1A 4_042.TIF		1.26732	Image:	CMT1A 5_034.TIF
					0.981661	Image:	Wt 1_029.TIF		1.27644	Image:	Wt 2_034.TIF		0.762064	Image:	Wt 3_071.TIF		1.57663	Image:	CMT1A 4_042.TIF		1.19906	Image:	CMT1A 5_034.TIF
					1.84031	Image:	Wt 1_029.TIF		1.41298	Image:	Wt 2_035.TIF		1.18086	Image:	Wt 3_071.TIF		1.20919	Image:	CMT1A 4_042.TIF		0.80364	Image:	CMT1A 5_036.TIF
					1.55663	Image:	Wt 1_029.TIF		1.30141	Image:	Wt 2_035.TIF		0.94298	Image:	Wt 3_071.TIF		1.36582	Image:	CMT1A 4_043.TIF		0.929777	Image:	CMT1A 5_036.TIF
					1.28168	Image:	Wt 1_029.TIF		1.38595	Image:	Wt 2_035.TIF		1.5316	Image:	Wt 3_041.TIF		1.38272	Image:	CMT1A 4_043.TIF		1.13921	Image:	CMT1A 5_036.TIF
					0.982897	Image:	Wt 1_029.TIF		1.4979	Image:	Wt 2_035.TIF		0.948812	Image:	Wt 3_041.TIF		1.24731	Image:	CMT1A 4_043.TIF		1.15461	Image:	CMT1A 5_036.TIF
					1.3835	Image:	Wt 1_029.TIF		1.21889	Image:	Wt 2_036.TIF		1.51548	Image:	Wt 3_041.TIF		1.1792	Image:	CMT1A 4_043.TIF		0.751598	Image:	CMT1A 5_036.TIF
					1.44265	Image:	Wt 1_029.TIF		1.6302	Image:	Wt 2_036.TIF		1.53466	Image:	Wt 3_041.TIF		0.889236	Image:	CMT1A 4_044.TIF		0.921393	Image:	CMT1A 5_036.TIF
					1.47137	Image:	Wt 1_029.TIF		1.99956	Image:	Wt 2_036.TIF		1.17919	Image:	Wt 3_041.TIF		1.57957	Image:	CMT1A 4_044.TIF		0.8811	Image:	CMT1A 5_037.TIF
					1.47778	Image:	Wt 1_030.TIF		1.70303	Image:	Wt 2_036.TIF		1.06905	Image:	Wt 3_041.TIF		1.16336	Image:	CMT1A 4_044.TIF		1.0393	Image:	CMT1A 5_037.TIF
					2.07226	Image:	Wt 1_030.TIF		1.3703	Image:	Wt 2_036.TIF		0.986044	Image:	Wt 3_041.TIF		0.950986	Image:	CMT1A 4_044.TIF		1.14959	Image:	CMT1A 5_037.TIF
					1.20769	Image:	Wt 1_030.TIF		1.53497	Image:	Wt 2_036.TIF		1.24958	Image:	Wt 3_041.TIF		1.40036	Image:	CMT1A 4_044.TIF		0.752644	Image:	CMT1A 5_037.TIF
					1.45976	Image:	Wt 1_030.TIF		1.43894	Image:	Wt 2_036.TIF		1.22716	Image:	Wt 3_041.TIF		0.699758	Image:	CMT1A 4_044.TIF		1.07777	Image:	CMT1A 5_038.TIF
					1.85979	Image:	Wt 1_030.TIF		1.71179	Image:	Wt 2_036.TIF		1.14275	Image:	Wt 3_041.TIF		1.74917	Image:	CMT1A 4_045.TIF		1.48103	Image:	CMT1A 5_038.TIF
					1.41938	Image:	Wt 1_030.TIF		1.39846	Image:	Wt 2_037.TIF		1.76311	Image:	Wt 3_042.TIF		1.26448	Image:	CMT1A 4_045.TIF		1.25917	Image:	CMT1A 5_038.TIF
					1.50874	Image:	Wt 1_030.TIF		1.15697	Image:	Wt 2_037.TIF		1.74965	Image:	Wt 3_042.TIF		2.60776	Image:	CMT1A 4_045.TIF		0.854388	Image:	CMT1A 5_038.TIF
					1.21334	Image:	Wt 1_030.TIF		1.31709	Image:	Wt 2_037.TIF		0.999096	Image:	Wt 3_042.TIF		1.3463	Image:	CMT1A 4_045.TIF		1.03362	Image:	CMT1A 5_039.TIF
					1.33751	Image:	Wt 1_031.TIF		1.51496	Image:	Wt 2_037.TIF		1.54069	Image:	Wt 3_042.TIF		1.26238	Image:	CMT1A 4_046.TIF		1.02161	Image:	CMT1A 5_039.TIF
					1.4982	Image:	Wt 1_031.TIF		1.62362	Image:	Wt 2_037.TIF		1.8583	Image:	Wt 3_042.TIF		1.59911	Image:	CMT1A 4_046.TIF		0.948142	Image:	CMT1A 5_039.TIF
					1.97386	Image:	Wt 1_031.TIF		1.42327	Image:	Wt 2_037.TIF		1.24286	Image:	Wt 3_042.TIF		1.56431	Image:	CMT1A 4_047.TIF		1.07705	Image:	CMT1A 5_039.TIF
					1.13285	Image:	Wt 1_031.TIF		1.54783	Image:	Wt 2_038.TIF		1.0318	Image:	Wt 3_043.TIF		0.892003	Image:	CMT1A 4_047.TIF		1.22757	Image:	CMT1A 5_039.TIF
					1.33097	Image:	Wt 1_031.TIF		2.28631	Image:	Wt 2_038.TIF		1.49933	Image:	Wt 3_043.TIF		1.14254	Image:	CMT1A 4_047.TIF		1.1733	Image:	CMT1A 5_039.TIF
					1.42813	Image:	Wt 1_031.TIF		1.46716	Image:	Wt 2_038.TIF		1.05214	Image:	Wt 3_043.TIF		1.75412	Image:	CMT1A 4_047.TIF		1.70232	Image:	CMT1A 5_040.TIF
					1.58101	Image:	Wt 1_032.TIF		1.31445	Image:	Wt 2_038.TIF		1.43127	Image:	Wt 3_043.TIF		0.712675	Image:	CMT1A 4_047.TIF		0.918267	Image:	CMT1A 5_040.TIF
					1.64995	Image:	Wt 1_032.TIF		1.46436	Image:	Wt 2_038.TIF		1.18667	Image:	Wt 3_043.TIF		1.80861	Image:	CMT1A 4_048.TIF		1.05014	Image:	CMT1A 5_040.TIF
					1.45933	Image:	Wt 1_032.TIF		1.91771	Image:	Wt 2_038.TIF		1.14313	Image:	Wt 3_043.TIF		0.934542	Image:	CMT1A 4_048.TIF		1.18436	Image:	CMT1A 5_040.TIF
					1.18414	Image:	Wt 1_032.TIF		1.51126	Image:	Wt 2_039.TIF		1.06847	Image:	Wt 3_044.TIF		1.5889	Image:	CMT1A 4_048.TIF		1.25057	Image:	CMT1A 5_040.TIF
					1.74005	Image:	Wt 1_032.TIF		1.64681	Image:	Wt 2_039.TIF		0.909639	Image:	Wt 3_044.TIF		0.834273	Image:	CMT1A 4_048.TIF		1.39944	Image:	CMT1A 5_040.TIF
					1.40561	Image:	Wt 1_032.TIF		1.34478	Image:	Wt 2_039.TIF		1.01467	Image:	Wt 3_044.TIF		0.983262	Image:	CMT1A 4_048.TIF		1.18176	Image:	CMT1A 5_040.TIF
					2.15763	Image:	Wt 1_033.TIF		1.13893	Image:	Wt 2_039.TIF		1.49092	Image:	Wt 3_044.TIF		1.2335	Image:	CMT1A 4_048.TIF		1.42137	Image:	CMT1A 5_040.TIF
					1.97524	Image:	Wt 1_033.TIF		1.28332	Image:	Wt 2_039.TIF		1.10627	Image:	Wt 3_044.TIF		0.826631	Image:	CMT1A 4_048.TIF		0.879753	Image:	CMT1A 5_040.TIF
					1.71885	Image:	Wt 1_033.TIF		1.66192	Image:	Wt 2_039.TIF		1.45026	Image:	Wt 3_044.TIF		0.232342	Image:	CMT1A 4_048.TIF
					1.77838	Image:	Wt 1_033.TIF		1.54488	Image:	Wt 2_040.TIF		0.83324	Image:	Wt 3_044.TIF
					2.13561	Image:	Wt 1_033.TIF		1.43435	Image:	Wt 2_040.TIF		1.18311	Image:	Wt 3_044.TIF
					1.6428	Image:	Wt 1_034.TIF		1.40364	Image:	Wt 2_040.TIF		1.64459	Image:	Wt 3_077.TIF
					2.16178	Image:	Wt 1_034.TIF						1.69273	Image:	Wt 3_077.TIF
					1.84255	Image:	Wt 1_034.TIF						1.56126	Image:	Wt 3_077.TIF
					1.72087	Image:	Wt 1_034.TIF						1.60232	Image:	Wt 3_077.TIF
					1.66821	Image:	Wt 1_034.TIF						1.29239	Image:	Wt 3_077.TIF
					1.64884	Image:	Wt 1_035.TIF						1.72131	Image:	Wt 3_077.TIF
					1.38427	Image:	Wt 1_035.TIF						1.65912	Image:	Wt 3_078.TIF
					1.9049	Image:	Wt 1_035.TIF						1.56733	Image:	Wt 3_078.TIF
					1.59438	Image:	Wt 1_035.TIF						1.71687	Image:	Wt 3_078.TIF
					1.66921	Image:	Wt 1_035.TIF						1.72853	Image:	Wt 3_078.TIF
					2.12671	Image:	Wt 1_035.TIF						1.31342	Image:	Wt 3_078.TIF
					1.13018	Image:	Wt 1_035.TIF						1.61198	Image:	Wt 3_078.TIF
					1.8517	Image:	Wt 1_036.TIF						1.28283	Image:	Wt 3_079.TIF
					1.50204	Image:	Wt 1_036.TIF						1.15977	Image:	Wt 3_079.TIF
					1.50091	Image:	Wt 1_036.TIF						1.73169	Image:	Wt 3_079.TIF
					2.19063	Image:	Wt 1_036.TIF						1.34298	Image:	Wt 3_079.TIF
					1.52179	Image:	Wt 1_036.TIF						1.2117	Image:	Wt 3_079.TIF
					2.08315	Image:	Wt 1_036.TIF						1.64656	Image:	Wt 3_079.TIF
					0.802498	Image:	Wt 1_036.TIF						1.27028	Image:	Wt 3_079.TIF
					1.29934	Image:	Wt 1_036.TIF
					2.07106	Image:	Wt 1_037.TIF
					1.389	Image:	Wt 1_037.TIF
					1.80975	Image:	Wt 1_037.TIF
					1.60085	Image:	Wt 1_037.TIF
					1.37611	Image:	Wt 1_037.TIF
					1.95712	Image:	Wt 1_037.TIF
					1.96037	Image:	Wt 1_038.TIF
					1.58431	Image:	Wt 1_038.TIF
					1.41584	Image:	Wt 1_038.TIF
					1.39132	Image:	Wt 1_038.TIF
					1.12783	Image:	Wt 1_038.TIF
					1.65903	Image:	Wt 1_038.TIF
					1.37795	Image:	Wt 1_038.TIF
					1.38626	Image:	Wt 1_039.TIF
					0.879041	Image:	Wt 1_039.TIF
					1.18326	Image:	Wt 1_039.TIF
					1.57733	Image:	Wt 1_039.TIF
					1.22683	Image:	Wt 1_039.TIF
					1.55803	Image:	Wt 1_039.TIF
					1.76225	Image:	Wt 1_040.TIF
					1.85319	Image:	Wt 1_040.TIF
					1.51503	Image:	Wt 1_040.TIF
					1.37891	Image:	Wt 1_040.TIF
					0.904197	Image:	Wt 1_040.TIF
					1.55592	Image:	Wt 1_040.TIF
					1.587	Image:	Wt 1_040.TIF
					1.54329	Image:	Wt 1_041.TIF
					1.32702	Image:	Wt 1_041.TIF
					1.55421	Image:	Wt 1_041.TIF
					1.43615	Image:	Wt 1_041.TIF
					1.96846	Image:	Wt 1_041.TIF
					1.59353	Image:	Wt 1_041.TIF
					0.85773	Image:	Wt 1_041.TIF

## Sheet: Fig 3D g-Ratio
Figure 3 D: g-ratio
	g-ratio per sample				individual g-ratio
	Wildtype	CMT1A	CMT1E		Wildtype	CMT1A	CMT1E					G ratio						G ratio						G ratio						G ratio						G ratio						G ratio						G ratio
	0.634	0.601	0.766		0.515786	0.745219	0.878008		Wt 1_002.TIF	Number:	1	GRatioArea:	0.515786		Wt 2_001.TIF	Number:	1	GRatioArea:	0.632207		Wt 3_042.TIF	Number:	1	GRatioArea:	0.65269		CMT1A 4_029.TIF	Number:	1	GRatioArea:	0.745219		CMT1A 5_008.TIF	Number:	1	GRatioArea:	0.594129		CMT1A 6_001.TIF	Number:	1	GRatioArea:	0.729674		CMT1E 7_017.TIF	Number:	1	GRatioArea:	0.878008
	0.633	0.599	0.722		0.682563	0.755305	0.690244		Wt 1_002.TIF	Number:	2	GRatioArea:	0.682563		Wt 2_001.TIF	Number:	2	GRatioArea:	0.586932		Wt 3_042.TIF	Number:	2	GRatioArea:	0.646029		CMT1A 4_029.TIF	Number:	2	GRatioArea:	0.755305		CMT1A 5_008.TIF	Number:	2	GRatioArea:	0.580587		CMT1A 6_001.TIF	Number:	2	GRatioArea:	0.788027		CMT1E 7_017.TIF	Number:	2	GRatioArea:	0.690244
	0.631	0.699	0.718		0.559239	0.710025	0.889047		Wt 1_002.TIF	Number:	3	GRatioArea:	0.559239		Wt 2_001.TIF	Number:	3	GRatioArea:	0.575064		Wt 3_042.TIF	Number:	3	GRatioArea:	0.638428		CMT1A 4_029.TIF	Number:	3	GRatioArea:	0.710025		CMT1A 5_009.TIF	Number:	1	GRatioArea:	0.626179		CMT1A 6_003.TIF	Number:	1	GRatioArea:	0.632117		CMT1E 7_018.TIF	Number:	1	GRatioArea:	0.889047
					0.601788	0.666166	0.844884		Wt 1_002.TIF	Number:	4	GRatioArea:	0.601788		Wt 2_001.TIF	Number:	4	GRatioArea:	0.656237		Wt 3_042.TIF	Number:	4	GRatioArea:	0.612019		CMT1A 4_029.TIF	Number:	4	GRatioArea:	0.666166		CMT1A 5_009.TIF	Number:	2	GRatioArea:	0.493784		CMT1A 6_003.TIF	Number:	2	GRatioArea:	0.754157		CMT1E 7_018.TIF	Number:	2	GRatioArea:	0.844884
Mean	0.6327	0.633	0.7353		0.57681	0.897947	0.799307		Wt 1_002.TIF	Number:	6	GRatioArea:	0.57681		Wt 2_001.TIF	Number:	5	GRatioArea:	0.616761		Wt 3_042.TIF	Number:	5	GRatioArea:	0.608933		CMT1A 4_029.TIF	Number:	5	GRatioArea:	0.897947		CMT1A 5_009.TIF	Number:	3	GRatioArea:	0.634649		CMT1A 6_003.TIF	Number:	3	GRatioArea:	0.667304		CMT1E 7_019.TIF	Number:	1	GRatioArea:	0.799307
Std. Deviation	0.001528	0.05717	0.02663		0.520118	0.942311	0.707632		Wt 1_002.TIF	Number:	7	GRatioArea:	0.520118		Wt 2_001.TIF	Number:	6	GRatioArea:	0.660058		Wt 3_042.TIF	Number:	6	GRatioArea:	0.65941		CMT1A 4_029.TIF	Number:	6	GRatioArea:	0.942311		CMT1A 5_009.TIF	Number:	4	GRatioArea:	0.631297		CMT1A 6_004.TIF	Number:	1	GRatioArea:	0.737111		CMT1E 7_019.TIF	Number:	2	GRatioArea:	0.707632
Std. Error of Mean	0.0008819	0.03301	0.01538		0.569397	0.54857	0.682565		Wt 1_002.TIF	Number:	9	GRatioArea:	0.569397		Wt 2_002.TIF	Number:	1	GRatioArea:	0.592859		Wt 3_043.TIF	Number:	1	GRatioArea:	0.663497		CMT1A 4_029.TIF	Number:	7	GRatioArea:	0.54857		CMT1A 5_010.TIF	Number:	1	GRatioArea:	0.643395		CMT1A 6_004.TIF	Number:	1	GRatioArea:	0.694741		CMT1E 7_020.TIF	Number:	1	GRatioArea:	0.682565
					0.556182	0.750303	0.777853		Wt 1_002.TIF	Number:	10	GRatioArea:	0.556182		Wt 2_002.TIF	Number:	2	GRatioArea:	0.701695		Wt 3_043.TIF	Number:	2	GRatioArea:	0.639038		CMT1A 4_029.TIF	Number:	8	GRatioArea:	0.750303		CMT1A 5_010.TIF	Number:	2	GRatioArea:	0.61732		CMT1A 6_004.TIF	Number:	2	GRatioArea:	0.642987		CMT1E 7_020.TIF	Number:	2	GRatioArea:	0.777853
					0.544307	0.344251	0.734841		Wt 1_002.TIF	Number:	11	GRatioArea:	0.544307		Wt 2_002.TIF	Number:	3	GRatioArea:	0.620185		Wt 3_043.TIF	Number:	3	GRatioArea:	0.636218		CMT1A 4_029.TIF	Number:	9	GRatioArea:	0.344251		CMT1A 5_010.TIF	Number:	3	GRatioArea:	0.586894		CMT1A 6_004.TIF	Number:	3	GRatioArea:	0.771839		CMT1E 7_021.TIF	Number:	1	GRatioArea:	0.734841
					0.547639	0.592695	0.708845		Wt 1_002.TIF	Number:	12	GRatioArea:	0.547639		Wt 2_002.TIF	Number:	4	GRatioArea:	0.521791		Wt 3_043.TIF	Number:	4	GRatioArea:	0.60273		CMT1A 4_041.TIF	Number:	1	GRatioArea:	0.592695		CMT1A 5_010.TIF	Number:	4	GRatioArea:	0.544284		CMT1A 6_004.TIF	Number:	4	GRatioArea:	0.523778		CMT1E 7_021.TIF	Number:	2	GRatioArea:	0.708845
					0.560196	0.612015	0.838153		Wt 1_003.TIF	Number:	1	GRatioArea:	0.560196		Wt 2_002.TIF	Number:	5	GRatioArea:	0.660431		Wt 3_043.TIF	Number:	5	GRatioArea:	0.650518		CMT1A 4_041.TIF	Number:	2	GRatioArea:	0.612015		CMT1A 5_011.TIF	Number:	1	GRatioArea:	0.524141		CMT1A 6_005.TIF	Number:	1	GRatioArea:	0.788031		CMT1E 7_022.TIF	Number:	1	GRatioArea:	0.838153
					0.627843	0.610493	0.778579		Wt 1_003.TIF	Number:	2	GRatioArea:	0.627843		Wt 2_003.TIF	Number:	1	GRatioArea:	0.5715		Wt 3_043.TIF	Number:	6	GRatioArea:	0.621661		CMT1A 4_041.TIF	Number:	3	GRatioArea:	0.610493		CMT1A 5_011.TIF	Number:	2	GRatioArea:	0.583935		CMT1A 6_005.TIF	Number:	2	GRatioArea:	0.716931		CMT1E 7_023.TIF	Number:	1	GRatioArea:	0.778579
					0.624782	0.6265	0.718592		Wt 1_003.TIF	Number:	4	GRatioArea:	0.624782		Wt 2_003.TIF	Number:	2	GRatioArea:	0.604727		Wt 3_044.TIF	Number:	1	GRatioArea:	0.672965		CMT1A 4_041.TIF	Number:	4	GRatioArea:	0.6265		CMT1A 5_011.TIF	Number:	3	GRatioArea:	0.630948		CMT1A 6_005.TIF	Number:	3	GRatioArea:	0.640668		CMT1E 7_024.TIF	Number:	1	GRatioArea:	0.718592
					0.600593	0.583215	0.836434		Wt 1_003.TIF	Number:	5	GRatioArea:	0.600593		Wt 2_003.TIF	Number:	3	GRatioArea:	0.651727		Wt 3_044.TIF	Number:	2	GRatioArea:	0.662366		CMT1A 4_041.TIF	Number:	5	GRatioArea:	0.583215		CMT1A 5_011.TIF	Number:	4	GRatioArea:	0.545271		CMT1A 6_005.TIF	Number:	4	GRatioArea:	0.668711		CMT1E 7_024.TIF	Number:	2	GRatioArea:	0.836434
					0.628644	0.640709	0.731326		Wt 1_003.TIF	Number:	6	GRatioArea:	0.628644		Wt 2_003.TIF	Number:	4	GRatioArea:	0.625208		Wt 3_044.TIF	Number:	3	GRatioArea:	0.686234		CMT1A 4_041.TIF	Number:	6	GRatioArea:	0.640709		CMT1A 5_012.TIF	Number:	1	GRatioArea:	0.630401		CMT1A 6_006.TIF	Number:	1	GRatioArea:	0.675266		CMT1E 7_025.TIF	Number:	1	GRatioArea:	0.731326
					0.599539	0.597175	0.719684		Wt 1_003.TIF	Number:	7	GRatioArea:	0.599539		Wt 2_003.TIF	Number:	5	GRatioArea:	0.594511		Wt 3_044.TIF	Number:	4	GRatioArea:	0.586036		CMT1A 4_041.TIF	Number:	7	GRatioArea:	0.597175		CMT1A 5_012.TIF	Number:	2	GRatioArea:	0.59446		CMT1A 6_006.TIF	Number:	2	GRatioArea:	0.80182		CMT1E 7_026.TIF	Number:	1	GRatioArea:	0.719684
					0.583669	0.635773	0.634217		Wt 1_003.TIF	Number:	8	GRatioArea:	0.583669		Wt 2_004.TIF	Number:	1	GRatioArea:	0.657483		Wt 3_044.TIF	Number:	5	GRatioArea:	0.567719		CMT1A 4_041.TIF	Number:	8	GRatioArea:	0.635773		CMT1A 5_012.TIF	Number:	3	GRatioArea:	0.612622		CMT1A 6_006.TIF	Number:	3	GRatioArea:	0.796348		CMT1E 7_027.TIF	Number:	1	GRatioArea:	0.634217
					0.609126	0.636077	0.76619		Wt 1_003.TIF	Number:	9	GRatioArea:	0.609126		Wt 2_004.TIF	Number:	2	GRatioArea:	0.694128		Wt 3_045.TIF	Number:	1	GRatioArea:	0.587441		CMT1A 4_041.TIF	Number:	9	GRatioArea:	0.636077		CMT1A 5_012.TIF	Number:	4	GRatioArea:	0.660898		CMT1A 6_006.TIF	Number:	4	GRatioArea:	0.666076		CMT1E 7_027.TIF	Number:	2	GRatioArea:	0.76619
					0.582055	0.579986	0.637409		Wt 1_003.TIF	Number:	10	GRatioArea:	0.582055		Wt 2_004.TIF	Number:	3	GRatioArea:	0.661212		Wt 3_045.TIF	Number:	2	GRatioArea:	0.674274		CMT1A 4_042.TIF	Number:	1	GRatioArea:	0.579986		CMT1A 5_012.TIF	Number:	5	GRatioArea:	0.567675		CMT1A 6_007.TIF	Number:	1	GRatioArea:	0.79529		CMT1E 7_029.TIF	Number:	1	GRatioArea:	0.637409
					0.546537	0.535039	0.772551		Wt 1_003.TIF	Number:	11	GRatioArea:	0.546537		Wt 2_004.TIF	Number:	4	GRatioArea:	0.56402		Wt 3_045.TIF	Number:	3	GRatioArea:	0.660085		CMT1A 4_042.TIF	Number:	2	GRatioArea:	0.535039		CMT1A 5_013.TIF	Number:	1	GRatioArea:	0.641734		CMT1A 6_007.TIF	Number:	2	GRatioArea:	0.701005		CMT1E 7_030.TIF	Number:	1	GRatioArea:	0.772551
					0.543938	0.544921	0.726806		Wt 1_003.TIF	Number:	12	GRatioArea:	0.543938		Wt 2_004.TIF	Number:	5	GRatioArea:	0.711923		Wt 3_045.TIF	Number:	4	GRatioArea:	0.652384		CMT1A 4_042.TIF	Number:	3	GRatioArea:	0.544921		CMT1A 5_013.TIF	Number:	2	GRatioArea:	0.644045		CMT1A 6_007.TIF	Number:	3	GRatioArea:	0.713934		CMT1E 7_031.TIF	Number:	1	GRatioArea:	0.726806
					0.603374	0.565036	0.716492		Wt 1_004.TIF	Number:	2	GRatioArea:	0.603374		Wt 2_004.TIF	Number:	6	GRatioArea:	0.609572		Wt 3_045.TIF	Number:	5	GRatioArea:	0.623907		CMT1A 4_042.TIF	Number:	4	GRatioArea:	0.565036		CMT1A 5_013.TIF	Number:	3	GRatioArea:	0.645587		CMT1A 6_007.TIF	Number:	4	GRatioArea:	0.768896		CMT1E 7_032.TIF	Number:	1	GRatioArea:	0.716492
					0.618946	0.549088	0.777543		Wt 1_004.TIF	Number:	4	GRatioArea:	0.618946		Wt 2_005.TIF	Number:	1	GRatioArea:	0.636052		Wt 3_045.TIF	Number:	6	GRatioArea:	0.650006		CMT1A 4_042.TIF	Number:	5	GRatioArea:	0.549088		CMT1A 5_013.TIF	Number:	4	GRatioArea:	0.504057		CMT1A 6_007.TIF	Number:	5	GRatioArea:	0.555226		CMT1E 7_033.TIF	Number:	1	GRatioArea:	0.777543
					0.593249	0.54649	0.580074		Wt 1_004.TIF	Number:	6	GRatioArea:	0.593249		Wt 2_005.TIF	Number:	2	GRatioArea:	0.619343		Wt 3_045.TIF	Number:	7	GRatioArea:	0.662302		CMT1A 4_042.TIF	Number:	6	GRatioArea:	0.54649		CMT1A 5_013.TIF	Number:	5	GRatioArea:	0.546545		CMT1A 6_007.TIF	Number:	6	GRatioArea:	0.53541		CMT1E 7_034.TIF	Number:	1	GRatioArea:	0.580074
					0.543109	0.576788	0.708172		Wt 1_004.TIF	Number:	7	GRatioArea:	0.543109		Wt 2_005.TIF	Number:	3	GRatioArea:	0.522083		Wt 3_045.TIF	Number:	8	GRatioArea:	0.613406		CMT1A 4_042.TIF	Number:	7	GRatioArea:	0.576788		CMT1A 5_014.TIF	Number:	1	GRatioArea:	0.702436		CMT1A 6_007.TIF	Number:	7	GRatioArea:	0.636527		CMT1E 7_034.TIF	Number:	2	GRatioArea:	0.708172
					0.615118	0.532005	0.733573		Wt 1_004.TIF	Number:	8	GRatioArea:	0.615118		Wt 2_005.TIF	Number:	4	GRatioArea:	0.626017		Wt 3_046.TIF	Number:	1	GRatioArea:	0.583156		CMT1A 4_042.TIF	Number:	8	GRatioArea:	0.532005		CMT1A 5_014.TIF	Number:	2	GRatioArea:	0.681856		CMT1A 6_007.TIF	Number:	8	GRatioArea:	0.62183		CMT1E 7_034.TIF	Number:	3	GRatioArea:	0.733573
					0.632672	0.39067	0.670783		Wt 1_004.TIF	Number:	9	GRatioArea:	0.632672		Wt 2_005.TIF	Number:	5	GRatioArea:	0.671082		Wt 3_046.TIF	Number:	2	GRatioArea:	0.654883		CMT1A 4_042.TIF	Number:	9	GRatioArea:	0.39067		CMT1A 5_014.TIF	Number:	3	GRatioArea:	0.607585		CMT1A 6_008.TIF	Number:	1	GRatioArea:	0.716257		CMT1E 7_034.TIF	Number:	4	GRatioArea:	0.670783
					0.580085	0.525363	0.78116		Wt 1_004.TIF	Number:	10	GRatioArea:	0.580085		Wt 2_006.TIF	Number:	1	GRatioArea:	0.599496		Wt 3_046.TIF	Number:	3	GRatioArea:	0.639895		CMT1A 4_042.TIF	Number:	10	GRatioArea:	0.525363		CMT1A 5_014.TIF	Number:	4	GRatioArea:	0.647792		CMT1A 6_008.TIF	Number:	2	GRatioArea:	0.643373		CMT1E 7_035.TIF	Number:	1	GRatioArea:	0.78116
					0.581375	0.542752	0.7991		Wt 1_005.TIF	Number:	1	GRatioArea:	0.581375		Wt 2_006.TIF	Number:	2	GRatioArea:	0.606463		Wt 3_046.TIF	Number:	4	GRatioArea:	0.641986		CMT1A 4_042.TIF	Number:	11	GRatioArea:	0.542752		CMT1A 5_014.TIF	Number:	5	GRatioArea:	0.629051		CMT1A 6_009.TIF	Number:	1	GRatioArea:	0.629173		CMT1E 7_035.TIF	Number:	2	GRatioArea:	0.7991
					0.636708	0.638272	0.780441		Wt 1_005.TIF	Number:	3	GRatioArea:	0.636708		Wt 2_007.TIF	Number:	1	GRatioArea:	0.610419		Wt 3_046.TIF	Number:	5	GRatioArea:	0.624102		CMT1A 4_043.TIF	Number:	1	GRatioArea:	0.638272		CMT1A 5_014.TIF	Number:	6	GRatioArea:	0.687698		CMT1A 6_009.TIF	Number:	2	GRatioArea:	0.62121		CMT1E 7_036.TIF	Number:	1	GRatioArea:	0.780441
					0.633823	0.613819	0.74334		Wt 1_005.TIF	Number:	4	GRatioArea:	0.633823		Wt 2_007.TIF	Number:	2	GRatioArea:	0.618026		Wt 3_046.TIF	Number:	6	GRatioArea:	0.621841		CMT1A 4_043.TIF	Number:	2	GRatioArea:	0.613819		CMT1A 5_015.TIF	Number:	1	GRatioArea:	0.574944		CMT1A 6_009.TIF	Number:	3	GRatioArea:	0.724025		CMT1E 7_036.TIF	Number:	2	GRatioArea:	0.74334
					0.656052	0.4968	0.831836		Wt 1_005.TIF	Number:	5	GRatioArea:	0.656052		Wt 2_007.TIF	Number:	3	GRatioArea:	0.569259		Wt 3_046.TIF	Number:	7	GRatioArea:	0.626365		CMT1A 4_043.TIF	Number:	3	GRatioArea:	0.4968		CMT1A 5_015.TIF	Number:	2	GRatioArea:	0.498726		CMT1A 6_009.TIF	Number:	4	GRatioArea:	0.711167		CMT1E 7_036.TIF	Number:	3	GRatioArea:	0.831836
					0.645839	0.601213	0.57804		Wt 1_005.TIF	Number:	7	GRatioArea:	0.645839		Wt 2_007.TIF	Number:	4	GRatioArea:	0.586573		Wt 3_047.TIF	Number:	1	GRatioArea:	0.647138		CMT1A 4_043.TIF	Number:	4	GRatioArea:	0.601213		CMT1A 5_015.TIF	Number:	3	GRatioArea:	0.649787		CMT1A 6_010.TIF	Number:	1	GRatioArea:	0.558587		CMT1E 7_037.TIF	Number:	1	GRatioArea:	0.57804
					0.670796	0.519728	0.806679		Wt 1_005.TIF	Number:	8	GRatioArea:	0.670796		Wt 2_007.TIF	Number:	5	GRatioArea:	0.61914		Wt 3_047.TIF	Number:	2	GRatioArea:	0.610597		CMT1A 4_043.TIF	Number:	5	GRatioArea:	0.519728		CMT1A 5_016.TIF	Number:	1	GRatioArea:	0.65795		CMT1A 6_010.TIF	Number:	2	GRatioArea:	0.649554		CMT1E 7_037.TIF	Number:	2	GRatioArea:	0.806679
					0.647535	0.541395	0.737284		Wt 1_005.TIF	Number:	9	GRatioArea:	0.647535		Wt 2_008.TIF	Number:	1	GRatioArea:	0.622486		Wt 3_047.TIF	Number:	3	GRatioArea:	0.706286		CMT1A 4_043.TIF	Number:	6	GRatioArea:	0.541395		CMT1A 5_016.TIF	Number:	2	GRatioArea:	0.675958		CMT1A 6_010.TIF	Number:	3	GRatioArea:	0.649934		CMT1E 7_039.TIF	Number:	1	GRatioArea:	0.737284
					0.608043	0.517655	0.723471		Wt 1_006.TIF	Number:	1	GRatioArea:	0.608043		Wt 2_008.TIF	Number:	2	GRatioArea:	0.725101		Wt 3_047.TIF	Number:	4	GRatioArea:	0.666798		CMT1A 4_043.TIF	Number:	7	GRatioArea:	0.517655		CMT1A 5_017.TIF	Number:	1	GRatioArea:	0.681173		CMT1A 6_010.TIF	Number:	4	GRatioArea:	0.699681		CMT1E 7_039.TIF	Number:	2	GRatioArea:	0.723471
					0.642194	0.485135	0.758861		Wt 1_006.TIF	Number:	2	GRatioArea:	0.642194		Wt 2_008.TIF	Number:	3	GRatioArea:	0.675574		Wt 3_047.TIF	Number:	5	GRatioArea:	0.607575		CMT1A 4_043.TIF	Number:	8	GRatioArea:	0.485135		CMT1A 5_017.TIF	Number:	2	GRatioArea:	0.533347		CMT1A 6_011.TIF	Number:	1	GRatioArea:	0.733702		CMT1E 7_040.TIF	Number:	1	GRatioArea:	0.758861
					0.612036	0.508954	0.826658		Wt 1_006.TIF	Number:	3	GRatioArea:	0.612036		Wt 2_008.TIF	Number:	4	GRatioArea:	0.599633		Wt 3_047.TIF	Number:	6	GRatioArea:	0.59195		CMT1A 4_043.TIF	Number:	9	GRatioArea:	0.508954		CMT1A 5_017.TIF	Number:	3	GRatioArea:	0.549276		CMT1A 6_011.TIF	Number:	2	GRatioArea:	0.701447		CMT1E 7_040.TIF	Number:	2	GRatioArea:	0.826658
					0.547719	0.544702	0.606163		Wt 1_006.TIF	Number:	4	GRatioArea:	0.547719		Wt 2_008.TIF	Number:	5	GRatioArea:	0.656517		Wt 3_048.TIF	Number:	2	GRatioArea:	0.647893		CMT1A 4_044.TIF	Number:	1	GRatioArea:	0.544702		CMT1A 5_018.TIF	Number:	1	GRatioArea:	0.698945		CMT1A 6_011.TIF	Number:	3	GRatioArea:	0.64321		CMT1E 7_040.TIF	Number:	3	GRatioArea:	0.606163
					0.711158	0.564233	0.795428		Wt 1_007.TIF	Number:	1	GRatioArea:	0.711158		Wt 2_008.TIF	Number:	6	GRatioArea:	0.648847		Wt 3_048.TIF	Number:	3	GRatioArea:	0.681356		CMT1A 4_044.TIF	Number:	2	GRatioArea:	0.564233		CMT1A 5_018.TIF	Number:	2	GRatioArea:	0.565316		CMT1A 6_011.TIF	Number:	4	GRatioArea:	0.592404		CMT1E 7_041.TIF	Number:	1	GRatioArea:	0.795428
					0.597267	0.563476	0.835647		Wt 1_007.TIF	Number:	2	GRatioArea:	0.597267		Wt 2_009.TIF	Number:	1	GRatioArea:	0.637051		Wt 3_048.TIF	Number:	4	GRatioArea:	0.642622		CMT1A 4_044.TIF	Number:	3	GRatioArea:	0.563476		CMT1A 5_018.TIF	Number:	3	GRatioArea:	0.584034		CMT1A 6_011.TIF	Number:	5	GRatioArea:	0.791834		CMT1E 7_041.TIF	Number:	2	GRatioArea:	0.835647
					0.617055	0.502982	0.671703		Wt 1_007.TIF	Number:	3	GRatioArea:	0.617055		Wt 2_009.TIF	Number:	2	GRatioArea:	0.624008		Wt 3_048.TIF	Number:	6	GRatioArea:	0.646959		CMT1A 4_044.TIF	Number:	4	GRatioArea:	0.502982		CMT1A 5_018.TIF	Number:	4	GRatioArea:	0.618389		CMT1A 6_011.TIF	Number:	6	GRatioArea:	0.590641		CMT1E 7_042.TIF	Number:	1	GRatioArea:	0.671703
					0.715578	0.506292	0.704444		Wt 1_007.TIF	Number:	4	GRatioArea:	0.715578		Wt 2_009.TIF	Number:	3	GRatioArea:	0.65503		Wt 3_048.TIF	Number:	8	GRatioArea:	0.68635		CMT1A 4_044.TIF	Number:	5	GRatioArea:	0.506292		CMT1A 5_018.TIF	Number:	5	GRatioArea:	0.604168		CMT1A 6_011.TIF	Number:	7	GRatioArea:	0.671416		CMT1E 7_042.TIF	Number:	2	GRatioArea:	0.704444
					0.618072	0.495968	0.741282		Wt 1_007.TIF	Number:	5	GRatioArea:	0.618072		Wt 2_009.TIF	Number:	4	GRatioArea:	0.739226		Wt 3_048.TIF	Number:	9	GRatioArea:	0.659209		CMT1A 4_044.TIF	Number:	6	GRatioArea:	0.495968		CMT1A 5_019.TIF	Number:	1	GRatioArea:	0.644614		CMT1A 6_011.TIF	Number:	8	GRatioArea:	0.798186		CMT1E 7_043.TIF	Number:	1	GRatioArea:	0.741282
					0.637028	0.578417	0.764781		Wt 1_007.TIF	Number:	6	GRatioArea:	0.637028		Wt 2_009.TIF	Number:	5	GRatioArea:	0.616999		Wt 3_048.TIF	Number:	10	GRatioArea:	0.608631		CMT1A 4_044.TIF	Number:	7	GRatioArea:	0.578417		CMT1A 5_019.TIF	Number:	2	GRatioArea:	0.670471		CMT1A 6_012.TIF	Number:	1	GRatioArea:	0.740162		CMT1E 7_044.TIF	Number:	1	GRatioArea:	0.764781
					0.633791	0.504531	0.75825		Wt 1_007.TIF	Number:	7	GRatioArea:	0.633791		Wt 2_010.TIF	Number:	1	GRatioArea:	0.613678		Wt 3_048.TIF	Number:	11	GRatioArea:	0.533626		CMT1A 4_044.TIF	Number:	8	GRatioArea:	0.504531		CMT1A 5_019.TIF	Number:	3	GRatioArea:	0.641056		CMT1A 6_012.TIF	Number:	2	GRatioArea:	0.805698		CMT1E 7_044.TIF	Number:	2	GRatioArea:	0.75825
					0.634495	0.614541	0.87012		Wt 1_008.TIF	Number:	1	GRatioArea:	0.634495		Wt 2_010.TIF	Number:	2	GRatioArea:	0.677658		Wt 3_049.TIF	Number:	1	GRatioArea:	0.647554		CMT1A 4_045.TIF	Number:	1	GRatioArea:	0.614541		CMT1A 5_019.TIF	Number:	4	GRatioArea:	0.621883		CMT1A 6_012.TIF	Number:	3	GRatioArea:	0.858424		CMT1E 7_045.TIF	Number:	1	GRatioArea:	0.87012
					0.628297	0.569105	0.803829		Wt 1_008.TIF	Number:	2	GRatioArea:	0.628297		Wt 2_010.TIF	Number:	4	GRatioArea:	0.604109		Wt 3_049.TIF	Number:	1	GRatioArea:	0.680914		CMT1A 4_045.TIF	Number:	2	GRatioArea:	0.569105		CMT1A 5_020.TIF	Number:	1	GRatioArea:	0.662791		CMT1A 6_012.TIF	Number:	4	GRatioArea:	0.685694		CMT1E 7_045.TIF	Number:	2	GRatioArea:	0.803829
					0.649915	0.538194	0.826519		Wt 1_008.TIF	Number:	3	GRatioArea:	0.649915		Wt 2_011.TIF	Number:	1	GRatioArea:	0.615498		Wt 3_049.TIF	Number:	2	GRatioArea:	0.632495		CMT1A 4_045.TIF	Number:	3	GRatioArea:	0.538194		CMT1A 5_020.TIF	Number:	2	GRatioArea:	0.640846		CMT1A 6_012.TIF	Number:	5	GRatioArea:	0.686889		CMT1E 7_045.TIF	Number:	3	GRatioArea:	0.826519
					0.606326	0.574338	0.856651		Wt 1_008.TIF	Number:	4	GRatioArea:	0.606326		Wt 2_011.TIF	Number:	2	GRatioArea:	0.579538		Wt 3_049.TIF	Number:	3	GRatioArea:	0.631771		CMT1A 4_045.TIF	Number:	4	GRatioArea:	0.574338		CMT1A 5_020.TIF	Number:	3	GRatioArea:	0.524869		CMT1A 6_014.TIF	Number:	1	GRatioArea:	0.798764		CMT1E 7_046.TIF	Number:	1	GRatioArea:	0.856651
					0.577568	0.585028	0.801179		Wt 1_008.TIF	Number:	6	GRatioArea:	0.577568		Wt 2_011.TIF	Number:	3	GRatioArea:	0.687732		Wt 3_049.TIF	Number:	4	GRatioArea:	0.636945		CMT1A 4_045.TIF	Number:	5	GRatioArea:	0.585028		CMT1A 5_020.TIF	Number:	4	GRatioArea:	0.660824		CMT1A 6_014.TIF	Number:	2	GRatioArea:	0.59873		CMT1E 7_047.TIF	Number:	1	GRatioArea:	0.801179
					0.644851	0.556263	0.881033		Wt 1_008.TIF	Number:	7	GRatioArea:	0.644851		Wt 2_011.TIF	Number:	4	GRatioArea:	0.637998		Wt 3_049.TIF	Number:	5	GRatioArea:	0.611631		CMT1A 4_045.TIF	Number:	6	GRatioArea:	0.556263		CMT1A 5_020.TIF	Number:	5	GRatioArea:	0.576172		CMT1A 6_014.TIF	Number:	3	GRatioArea:	0.804233		CMT1E 7_047.TIF	Number:	2	GRatioArea:	0.881033
					0.697608	0.514555	0.711026		Wt 1_009.TIF	Number:	1	GRatioArea:	0.697608		Wt 2_012.TIF	Number:	1	GRatioArea:	0.571895		Wt 3_050.TIF	Number:	1	GRatioArea:	0.636971		CMT1A 4_045.TIF	Number:	7	GRatioArea:	0.514555		CMT1A 5_020.TIF	Number:	6	GRatioArea:	0.592056		CMT1A 6_014.TIF	Number:	4	GRatioArea:	0.647824		CMT1E 7_048.TIF	Number:	1	GRatioArea:	0.711026
					0.690584	0.548334	0.793224		Wt 1_009.TIF	Number:	2	GRatioArea:	0.690584		Wt 2_012.TIF	Number:	2	GRatioArea:	0.606267		Wt 3_050.TIF	Number:	2	GRatioArea:	0.622214		CMT1A 4_045.TIF	Number:	8	GRatioArea:	0.548334		CMT1A 5_020.TIF	Number:	7	GRatioArea:	0.60518		CMT1A 6_014.TIF	Number:	5	GRatioArea:	0.740156		CMT1E 7_048.TIF	Number:	2	GRatioArea:	0.793224
					0.644795	0.572923	0.866485		Wt 1_009.TIF	Number:	3	GRatioArea:	0.644795		Wt 2_013.TIF	Number:	1	GRatioArea:	0.633453		Wt 3_050.TIF	Number:	3	GRatioArea:	0.646786		CMT1A 4_045.TIF	Number:	9	GRatioArea:	0.572923		CMT1A 5_021.TIF	Number:	1	GRatioArea:	0.647552		CMT1A 6_014.TIF	Number:	6	GRatioArea:	0.763725		CMT1E 7_049.TIF	Number:	1	GRatioArea:	0.866485
					0.567717	0.56831	0.848422		Wt 1_009.TIF	Number:	4	GRatioArea:	0.567717		Wt 2_013.TIF	Number:	2	GRatioArea:	0.670769		Wt 3_050.TIF	Number:	4	GRatioArea:	0.63499		CMT1A 4_045.TIF	Number:	10	GRatioArea:	0.56831		CMT1A 5_021.TIF	Number:	2	GRatioArea:	0.64721		CMT1A 6_014.TIF	Number:	7	GRatioArea:	0.609937		CMT1E 7_049.TIF	Number:	2	GRatioArea:	0.848422
					0.686702	0.516873	0.829205		Wt 1_010.TIF	Number:	1	GRatioArea:	0.686702		Wt 2_013.TIF	Number:	3	GRatioArea:	0.608543		Wt 3_050.TIF	Number:	5	GRatioArea:	0.64294		CMT1A 4_046.TIF	Number:	1	GRatioArea:	0.516873		CMT1A 5_021.TIF	Number:	3	GRatioArea:	0.530005		CMT1A 6_014.TIF	Number:	8	GRatioArea:	0.702903		CMT1E 7_049.TIF	Number:	3	GRatioArea:	0.829205
					0.633455	0.523449	0.596568		Wt 1_010.TIF	Number:	3	GRatioArea:	0.633455		Wt 2_013.TIF	Number:	4	GRatioArea:	0.595512		Wt 3_050.TIF	Number:	6	GRatioArea:	0.610464		CMT1A 4_046.TIF	Number:	2	GRatioArea:	0.523449		CMT1A 5_021.TIF	Number:	4	GRatioArea:	0.610188		CMT1A 6_014.TIF	Number:	9	GRatioArea:	0.669243		CMT1E 7_050.TIF	Number:	1	GRatioArea:	0.596568
					0.528512	0.542255	0.82454		Wt 1_010.TIF	Number:	4	GRatioArea:	0.528512		Wt 2_013.TIF	Number:	5	GRatioArea:	0.726957		Wt 3_050.TIF	Number:	7	GRatioArea:	0.602816		CMT1A 4_046.TIF	Number:	3	GRatioArea:	0.542255		CMT1A 5_021.TIF	Number:	5	GRatioArea:	0.678264		CMT1A 6_015.TIF	Number:	1	GRatioArea:	0.747403		CMT1E 7_050.TIF	Number:	2	GRatioArea:	0.82454
					0.614235	0.563958	0.798257		Wt 1_010.TIF	Number:	5	GRatioArea:	0.614235		Wt 2_013.TIF	Number:	6	GRatioArea:	0.650041		Wt 3_051.TIF	Number:	1	GRatioArea:	0.662212		CMT1A 4_046.TIF	Number:	4	GRatioArea:	0.563958		CMT1A 5_021.TIF	Number:	6	GRatioArea:	0.703997		CMT1A 6_015.TIF	Number:	2	GRatioArea:	0.750435		CMT1E 7_050.TIF	Number:	3	GRatioArea:	0.798257
					0.618278	0.582925	0.749246		Wt 1_010.TIF	Number:	7	GRatioArea:	0.618278		Wt 2_014.TIF	Number:	1	GRatioArea:	0.579315		Wt 3_051.TIF	Number:	2	GRatioArea:	0.610122		CMT1A 4_046.TIF	Number:	5	GRatioArea:	0.582925		CMT1A 5_021.TIF	Number:	7	GRatioArea:	0.660011		CMT1A 6_015.TIF	Number:	3	GRatioArea:	0.80564		CMT1E 7_050.TIF	Number:	4	GRatioArea:	0.749246
					0.605775	0.527602	0.827674		Wt 1_010.TIF	Number:	8	GRatioArea:	0.605775		Wt 2_014.TIF	Number:	2	GRatioArea:	0.625742		Wt 3_051.TIF	Number:	3	GRatioArea:	0.694079		CMT1A 4_046.TIF	Number:	6	GRatioArea:	0.527602		CMT1A 5_022.TIF	Number:	1	GRatioArea:	0.600534		CMT1A 6_015.TIF	Number:	4	GRatioArea:	0.591603		CMT1E 7_051.TIF	Number:	1	GRatioArea:	0.827674
					0.596492	0.523228	0.815446		Wt 1_011.TIF	Number:	1	GRatioArea:	0.596492		Wt 2_014.TIF	Number:	3	GRatioArea:	0.626094		Wt 3_051.TIF	Number:	4	GRatioArea:	0.651455		CMT1A 4_046.TIF	Number:	7	GRatioArea:	0.523228		CMT1A 5_022.TIF	Number:	2	GRatioArea:	0.658408		CMT1A 6_015.TIF	Number:	5	GRatioArea:	0.702496		CMT1E 7_051.TIF	Number:	2	GRatioArea:	0.815446
					0.647181	0.477552	0.683444		Wt 1_011.TIF	Number:	2	GRatioArea:	0.647181		Wt 2_014.TIF	Number:	4	GRatioArea:	0.609658		Wt 3_051.TIF	Number:	5	GRatioArea:	0.652347		CMT1A 4_047.TIF	Number:	1	GRatioArea:	0.477552		CMT1A 5_022.TIF	Number:	3	GRatioArea:	0.663806		CMT1A 6_015.TIF	Number:	6	GRatioArea:	0.578613		CMT1E 7_051.TIF	Number:	3	GRatioArea:	0.683444
					0.645868	0.500863	0.830336		Wt 1_011.TIF	Number:	3	GRatioArea:	0.645868		Wt 2_014.TIF	Number:	5	GRatioArea:	0.645026		Wt 3_051.TIF	Number:	6	GRatioArea:	0.581464		CMT1A 4_047.TIF	Number:	2	GRatioArea:	0.500863		CMT1A 5_022.TIF	Number:	4	GRatioArea:	0.578486		CMT1A 6_016.TIF	Number:	1	GRatioArea:	0.679319		CMT1E 7_052.TIF	Number:	1	GRatioArea:	0.830336
					0.641198	0.539053	0.882167		Wt 1_011.TIF	Number:	4	GRatioArea:	0.641198		Wt 2_014.TIF	Number:	6	GRatioArea:	0.655403		Wt 3_051.TIF	Number:	7	GRatioArea:	0.629466		CMT1A 4_047.TIF	Number:	3	GRatioArea:	0.539053		CMT1A 5_022.TIF	Number:	5	GRatioArea:	0.669734		CMT1A 6_016.TIF	Number:	2	GRatioArea:	0.72514		CMT1E 7_052.TIF	Number:	2	GRatioArea:	0.882167
					0.648994	0.643567	0.674141		Wt 1_011.TIF	Number:	5	GRatioArea:	0.648994		Wt 2_015.TIF	Number:	1	GRatioArea:	0.646477		Wt 3_051.TIF	Number:	8	GRatioArea:	0.638996		CMT1A 4_047.TIF	Number:	4	GRatioArea:	0.643567		CMT1A 5_022.TIF	Number:	6	GRatioArea:	0.623372		CMT1A 6_016.TIF	Number:	3	GRatioArea:	0.817777		CMT1E 7_052.TIF	Number:	3	GRatioArea:	0.674141
					0.611383	0.512906	0.709771		Wt 1_011.TIF	Number:	6	GRatioArea:	0.611383		Wt 2_015.TIF	Number:	2	GRatioArea:	0.665326		Wt 3_052.TIF	Number:	1	GRatioArea:	0.600747		CMT1A 4_047.TIF	Number:	5	GRatioArea:	0.512906		CMT1A 5_022.TIF	Number:	7	GRatioArea:	0.658453		CMT1A 6_016.TIF	Number:	4	GRatioArea:	0.719357		CMT1E 7_052.TIF	Number:	4	GRatioArea:	0.709771
					0.626983	0.48066	0.757746		Wt 1_011.TIF	Number:	7	GRatioArea:	0.626983		Wt 2_015.TIF	Number:	3	GRatioArea:	0.622495		Wt 3_052.TIF	Number:	2	GRatioArea:	0.62209		CMT1A 4_048.TIF	Number:	1	GRatioArea:	0.48066		CMT1A 5_023.TIF	Number:	1	GRatioArea:	0.605531		CMT1A 6_018.TIF	Number:	1	GRatioArea:	0.615263		CMT1E 7_053.TIF	Number:	1	GRatioArea:	0.757746
					0.626383	0.606014	0.744712		Wt 1_012.TIF	Number:	1	GRatioArea:	0.626383		Wt 2_015.TIF	Number:	4	GRatioArea:	0.682615		Wt 3_052.TIF	Number:	3	GRatioArea:	0.639637		CMT1A 4_048.TIF	Number:	2	GRatioArea:	0.606014		CMT1A 5_023.TIF	Number:	2	GRatioArea:	0.501467		CMT1A 6_018.TIF	Number:	2	GRatioArea:	0.659198		CMT1E 7_053.TIF	Number:	2	GRatioArea:	0.744712
					0.675361	0.510569	0.715231		Wt 1_012.TIF	Number:	2	GRatioArea:	0.675361		Wt 2_015.TIF	Number:	5	GRatioArea:	0.662013		Wt 3_052.TIF	Number:	4	GRatioArea:	0.623628		CMT1A 4_048.TIF	Number:	3	GRatioArea:	0.510569		CMT1A 5_023.TIF	Number:	3	GRatioArea:	0.522964		CMT1A 6_018.TIF	Number:	3	GRatioArea:	0.590509		CMT1E 7_054.TIF	Number:	1	GRatioArea:	0.715231
					0.625962	0.606042	0.83229		Wt 1_012.TIF	Number:	3	GRatioArea:	0.625962		Wt 2_015.TIF	Number:	6	GRatioArea:	0.617042		Wt 3_052.TIF	Number:	5	GRatioArea:	0.650988		CMT1A 4_048.TIF	Number:	4	GRatioArea:	0.606042		CMT1A 5_023.TIF	Number:	4	GRatioArea:	0.71869		CMT1A 6_018.TIF	Number:	4	GRatioArea:	0.58522		CMT1E 7_054.TIF	Number:	2	GRatioArea:	0.83229
					0.628243	0.486656	0.756271		Wt 1_012.TIF	Number:	4	GRatioArea:	0.628243		Wt 2_016.TIF	Number:	1	GRatioArea:	0.640349		Wt 3_052.TIF	Number:	6	GRatioArea:	0.674011		CMT1A 4_048.TIF	Number:	5	GRatioArea:	0.486656		CMT1A 5_023.TIF	Number:	5	GRatioArea:	0.643079		CMT1A 6_018.TIF	Number:	5	GRatioArea:	0.618419		CMT1E 7_054.TIF	Number:	3	GRatioArea:	0.756271
					0.644787	0.522234	0.87517		Wt 1_012.TIF	Number:	5	GRatioArea:	0.644787		Wt 2_016.TIF	Number:	2	GRatioArea:	0.695494		Wt 3_052.TIF	Number:	7	GRatioArea:	0.572691		CMT1A 4_049.TIF	Number:	1	GRatioArea:	0.522234		CMT1A 5_023.TIF	Number:	6	GRatioArea:	0.630119		CMT1A 6_019.TIF	Number:	1	GRatioArea:	0.707151		CMT1E 7_055.TIF	Number:	1	GRatioArea:	0.87517
					0.577925	0.617902	0.833755		Wt 1_012.TIF	Number:	6	GRatioArea:	0.577925		Wt 2_016.TIF	Number:	3	GRatioArea:	0.681643		Wt 3_052.TIF	Number:	8	GRatioArea:	0.587703		CMT1A 4_049.TIF	Number:	2	GRatioArea:	0.617902		CMT1A 5_023.TIF	Number:	7	GRatioArea:	0.614519		CMT1A 6_019.TIF	Number:	2	GRatioArea:	0.699433		CMT1E 7_056.TIF	Number:	1	GRatioArea:	0.833755
					0.437288	0.601545	0.83117		Wt 1_012.TIF	Number:	7	GRatioArea:	0.437288		Wt 2_016.TIF	Number:	4	GRatioArea:	0.625822		Wt 3_053.TIF	Number:	1	GRatioArea:	0.697391		CMT1A 4_049.TIF	Number:	3	GRatioArea:	0.601545		CMT1A 5_024.TIF	Number:	1	GRatioArea:	0.619675		CMT1A 6_019.TIF	Number:	3	GRatioArea:	0.791842		CMT1E 7_056.TIF	Number:	2	GRatioArea:	0.83117
					0.71181	0.486898	0.748113		Wt 1_013.TIF	Number:	1	GRatioArea:	0.71181		Wt 2_017.TIF	Number:	1	GRatioArea:	0.664899		Wt 3_053.TIF	Number:	2	GRatioArea:	0.641399		CMT1A 4_049.TIF	Number:	4	GRatioArea:	0.486898		CMT1A 5_024.TIF	Number:	2	GRatioArea:	0.628144		CMT1A 6_019.TIF	Number:	4	GRatioArea:	0.817701		CMT1E 7_057.TIF	Number:	1	GRatioArea:	0.748113
					0.673371	0.490954	0.799805		Wt 1_013.TIF	Number:	2	GRatioArea:	0.673371		Wt 2_017.TIF	Number:	2	GRatioArea:	0.634828		Wt 3_053.TIF	Number:	3	GRatioArea:	0.659474		CMT1A 4_049.TIF	Number:	5	GRatioArea:	0.490954		CMT1A 5_024.TIF	Number:	3	GRatioArea:	0.552698		CMT1A 6_020.TIF	Number:	1	GRatioArea:	0.609921		CMT1E 7_057.TIF	Number:	2	GRatioArea:	0.799805
					0.624043	0.450677	0.636131		Wt 1_013.TIF	Number:	3	GRatioArea:	0.624043		Wt 2_017.TIF	Number:	3	GRatioArea:	0.652192		Wt 3_053.TIF	Number:	4	GRatioArea:	0.666138		CMT1A 4_049.TIF	Number:	6	GRatioArea:	0.450677		CMT1A 5_024.TIF	Number:	4	GRatioArea:	0.644586		CMT1A 6_020.TIF	Number:	2	GRatioArea:	0.61482		CMT1E 7_057.TIF	Number:	3	GRatioArea:	0.636131
					0.638299	0.508145	0.854875		Wt 1_013.TIF	Number:	4	GRatioArea:	0.638299		Wt 2_017.TIF	Number:	4	GRatioArea:	0.618596		Wt 3_053.TIF	Number:	5	GRatioArea:	0.579179		CMT1A 4_049.TIF	Number:	7	GRatioArea:	0.508145		CMT1A 5_024.TIF	Number:	5	GRatioArea:	0.568347		CMT1A 6_020.TIF	Number:	3	GRatioArea:	0.625898		CMT1E 7_059.TIF	Number:	1	GRatioArea:	0.854875
					0.571452	0.505943	0.73945		Wt 1_013.TIF	Number:	5	GRatioArea:	0.571452		Wt 2_017.TIF	Number:	5	GRatioArea:	0.648215		Wt 3_054.TIF	Number:	1	GRatioArea:	0.678217		CMT1A 4_049.TIF	Number:	8	GRatioArea:	0.505943		CMT1A 5_024.TIF	Number:	6	GRatioArea:	0.61733		CMT1A 6_020.TIF	Number:	4	GRatioArea:	0.759702		CMT1E 7_059.TIF	Number:	2	GRatioArea:	0.73945
					0.600941	0.596076	0.798001		Wt 1_013.TIF	Number:	6	GRatioArea:	0.600941		Wt 2_017.TIF	Number:	6	GRatioArea:	0.653751		Wt 3_054.TIF	Number:	2	GRatioArea:	0.6736		CMT1A 4_049.TIF	Number:	9	GRatioArea:	0.596076		CMT1A 5_024.TIF	Number:	7	GRatioArea:	0.615419		CMT1A 6_021.TIF	Number:	1	GRatioArea:	0.780557		CMT1E 7_059.TIF	Number:	3	GRatioArea:	0.798001
					0.615678	0.58736	0.825944		Wt 1_014.TIF	Number:	1	GRatioArea:	0.615678		Wt 2_017.TIF	Number:	7	GRatioArea:	0.632942		Wt 3_054.TIF	Number:	3	GRatioArea:	0.64239		CMT1A 4_049.TIF	Number:	10	GRatioArea:	0.58736		CMT1A 5_024.TIF	Number:	8	GRatioArea:	0.602326		CMT1A 6_021.TIF	Number:	2	GRatioArea:	0.662998		CMT1E 7_060.TIF	Number:	1	GRatioArea:	0.825944
					0.638309	0.512433	0.789969		Wt 1_014.TIF	Number:	2	GRatioArea:	0.638309		Wt 2_017.TIF	Number:	8	GRatioArea:	0.597869		Wt 3_054.TIF	Number:	4	GRatioArea:	0.632034		CMT1A 4_050.TIF	Number:	1	GRatioArea:	0.512433		CMT1A 5_024.TIF	Number:	9	GRatioArea:	0.60244		CMT1A 6_021.TIF	Number:	3	GRatioArea:	0.694462		CMT1E 7_060.TIF	Number:	2	GRatioArea:	0.789969
					0.668759	0.501322	0.750908		Wt 1_014.TIF	Number:	3	GRatioArea:	0.668759		Wt 2_018.TIF	Number:	1	GRatioArea:	0.608916		Wt 3_054.TIF	Number:	5	GRatioArea:	0.637749		CMT1A 4_050.TIF	Number:	2	GRatioArea:	0.501322		CMT1A 5_025.TIF	Number:	1	GRatioArea:	0.601566		CMT1A 6_021.TIF	Number:	4	GRatioArea:	0.802469		CMT1E 7_060.TIF	Number:	3	GRatioArea:	0.750908
					0.638858	0.467523	0.788451		Wt 1_014.TIF	Number:	4	GRatioArea:	0.638858		Wt 2_018.TIF	Number:	2	GRatioArea:	0.61584		Wt 3_054.TIF	Number:	6	GRatioArea:	0.693595		CMT1A 4_050.TIF	Number:	3	GRatioArea:	0.467523		CMT1A 5_025.TIF	Number:	2	GRatioArea:	0.616119		CMT1A 6_021.TIF	Number:	5	GRatioArea:	0.728124		CMT1E 7_060.TIF	Number:	4	GRatioArea:	0.788451
					0.630067	0.644157	0.722559		Wt 1_015.TIF	Number:	1	GRatioArea:	0.630067		Wt 2_018.TIF	Number:	3	GRatioArea:	0.675575		Wt 3_054.TIF	Number:	7	GRatioArea:	0.627958		CMT1A 4_050.TIF	Number:	4	GRatioArea:	0.644157		CMT1A 5_025.TIF	Number:	3	GRatioArea:	0.642506		CMT1A 6_021.TIF	Number:	6	GRatioArea:	0.778232		CMT1E 7_061.TIF	Number:	1	GRatioArea:	0.722559
					0.671199	0.496427	0.792499		Wt 1_015.TIF	Number:	2	GRatioArea:	0.671199		Wt 2_018.TIF	Number:	4	GRatioArea:	0.614587		Wt 3_055.TIF	Number:	1	GRatioArea:	0.654694		CMT1A 4_050.TIF	Number:	5	GRatioArea:	0.496427		CMT1A 5_025.TIF	Number:	4	GRatioArea:	0.561894		CMT1A 6_022.TIF	Number:	1	GRatioArea:	0.683227		CMT1E 7_061.TIF	Number:	2	GRatioArea:	0.792499
					0.655644	0.447422	0.773892		Wt 1_015.TIF	Number:	3	GRatioArea:	0.655644		Wt 2_018.TIF	Number:	5	GRatioArea:	0.646717		Wt 3_055.TIF	Number:	2	GRatioArea:	0.623214		CMT1A 4_050.TIF	Number:	6	GRatioArea:	0.447422		CMT1A 5_025.TIF	Number:	5	GRatioArea:	0.660344		CMT1A 6_022.TIF	Number:	2	GRatioArea:	0.674898
					0.62891	0.48769	0.777762		Wt 1_015.TIF	Number:	4	GRatioArea:	0.62891		Wt 2_019.TIF	Number:	1	GRatioArea:	0.652116		Wt 3_055.TIF	Number:	3	GRatioArea:	0.666003		CMT1A 4_050.TIF	Number:	7	GRatioArea:	0.48769		CMT1A 5_025.TIF	Number:	6	GRatioArea:	0.569759		CMT1A 6_022.TIF	Number:	3	GRatioArea:	0.8698
					0.630263	0.487979	0.748076		Wt 1_015.TIF	Number:	5	GRatioArea:	0.630263		Wt 2_019.TIF	Number:	2	GRatioArea:	0.671433		Wt 3_055.TIF	Number:	4	GRatioArea:	0.565142		CMT1A 4_051.TIF	Number:	1	GRatioArea:	0.487979		CMT1A 5_025.TIF	Number:	7	GRatioArea:	0.644962		CMT1A 6_022.TIF	Number:	4	GRatioArea:	0.837346
					0.697444	0.524292	0.709097		Wt 1_015.TIF	Number:	6	GRatioArea:	0.697444		Wt 2_019.TIF	Number:	3	GRatioArea:	0.614308		Wt 3_055.TIF	Number:	5	GRatioArea:	0.626199		CMT1A 4_051.TIF	Number:	2	GRatioArea:	0.524292		CMT1A 5_025.TIF	Number:	8	GRatioArea:	0.635825		CMT1A 6_022.TIF	Number:	5	GRatioArea:	0.742399
					0.660601	0.584294	0.682007		Wt 1_016.TIF	Number:	1	GRatioArea:	0.660601		Wt 2_019.TIF	Number:	4	GRatioArea:	0.551199		Wt 3_055.TIF	Number:	6	GRatioArea:	0.664545		CMT1A 4_051.TIF	Number:	3	GRatioArea:	0.584294		CMT1A 5_025.TIF	Number:	9	GRatioArea:	0.570318		CMT1A 6_022.TIF	Number:	6	GRatioArea:	0.691738
					0.589786	0.347433	0.82046		Wt 1_016.TIF	Number:	2	GRatioArea:	0.589786		Wt 2_019.TIF	Number:	5	GRatioArea:	0.639342		Wt 3_055.TIF	Number:	7	GRatioArea:	0.667541		CMT1A 4_051.TIF	Number:	4	GRatioArea:	0.347433		CMT1A 5_025.TIF	Number:	10	GRatioArea:	0.601551		CMT1A 6_022.TIF	Number:	7	GRatioArea:	0.884853
					0.640518	0.551995	0.678811		Wt 1_016.TIF	Number:	3	GRatioArea:	0.640518		Wt 2_019.TIF	Number:	6	GRatioArea:	0.645704		Wt 3_055.TIF	Number:	8	GRatioArea:	0.698126		CMT1A 4_051.TIF	Number:	5	GRatioArea:	0.551995		CMT1A 5_026.TIF	Number:	1	GRatioArea:	0.634617		CMT1A 6_023.TIF	Number:	1	GRatioArea:	0.678619
					0.611738	0.47072	0.747171		Wt 1_016.TIF	Number:	5	GRatioArea:	0.611738		Wt 2_020.TIF	Number:	1	GRatioArea:	0.680705		Wt 3_055.TIF	Number:	9	GRatioArea:	0.677997		CMT1A 4_051.TIF	Number:	6	GRatioArea:	0.47072		CMT1A 5_026.TIF	Number:	2	GRatioArea:	0.64428		CMT1A 6_023.TIF	Number:	2	GRatioArea:	0.844808
					0.646633	0.449389	0.630653		Wt 1_017.TIF	Number:	1	GRatioArea:	0.646633		Wt 2_020.TIF	Number:	2	GRatioArea:	0.614206		Wt 3_056.TIF	Number:	1	GRatioArea:	0.675711		CMT1A 4_051.TIF	Number:	7	GRatioArea:	0.449389		CMT1A 5_026.TIF	Number:	4	GRatioArea:	0.516037		CMT1A 6_023.TIF	Number:	3	GRatioArea:	0.748425
					0.5713	0.590009	0.763899		Wt 1_017.TIF	Number:	2	GRatioArea:	0.5713		Wt 2_020.TIF	Number:	3	GRatioArea:	0.639651		Wt 3_056.TIF	Number:	3	GRatioArea:	0.615256		CMT1A 4_052.TIF	Number:	1	GRatioArea:	0.590009		CMT1A 5_026.TIF	Number:	5	GRatioArea:	0.620486		CMT1A 6_023.TIF	Number:	4	GRatioArea:	0.760595
					0.699221	0.561297	0.553365		Wt 1_017.TIF	Number:	3	GRatioArea:	0.699221		Wt 2_020.TIF	Number:	4	GRatioArea:	0.659206		Wt 3_056.TIF	Number:	4	GRatioArea:	0.628261		CMT1A 4_052.TIF	Number:	2	GRatioArea:	0.561297		CMT1A 5_026.TIF	Number:	6	GRatioArea:	0.634405		CMT1A 6_023.TIF	Number:	5	GRatioArea:	0.713013
					0.718479	0.495474	0.664544		Wt 1_017.TIF	Number:	4	GRatioArea:	0.718479		Wt 2_021.TIF	Number:	1	GRatioArea:	0.576162		Wt 3_056.TIF	Number:	5	GRatioArea:	0.662903		CMT1A 4_052.TIF	Number:	3	GRatioArea:	0.495474		CMT1A 5_026.TIF	Number:	7	GRatioArea:	0.559861		CMT1A 6_024.TIF	Number:	1	GRatioArea:	0.773202
					0.72033	0.531282	0.679158		Wt 1_017.TIF	Number:	5	GRatioArea:	0.72033		Wt 2_021.TIF	Number:	2	GRatioArea:	0.677699		Wt 3_057.TIF	Number:	1	GRatioArea:	0.627468		CMT1A 4_052.TIF	Number:	4	GRatioArea:	0.531282		CMT1A 5_026.TIF	Number:	8	GRatioArea:	0.624243		CMT1A 6_024.TIF	Number:	2	GRatioArea:	0.581909
					0.645658	0.49238	0.77412		Wt 1_018.TIF	Number:	1	GRatioArea:	0.645658		Wt 2_021.TIF	Number:	3	GRatioArea:	0.677211		Wt 3_057.TIF	Number:	2	GRatioArea:	0.661709		CMT1A 4_052.TIF	Number:	5	GRatioArea:	0.49238		CMT1A 5_026.TIF	Number:	9	GRatioArea:	0.598388		CMT1A 6_024.TIF	Number:	3	GRatioArea:	0.848507
					0.609906	0.516484	0.750881		Wt 1_018.TIF	Number:	2	GRatioArea:	0.609906		Wt 2_021.TIF	Number:	4	GRatioArea:	0.680144		Wt 3_057.TIF	Number:	3	GRatioArea:	0.631922		CMT1A 4_052.TIF	Number:	6	GRatioArea:	0.516484		CMT1A 5_026.TIF	Number:	10	GRatioArea:	0.576979		CMT1A 6_024.TIF	Number:	4	GRatioArea:	0.726337
					0.669566	0.517237	0.771286		Wt 1_019.TIF	Number:	1	GRatioArea:	0.669566		Wt 2_021.TIF	Number:	5	GRatioArea:	0.634999		Wt 3_058.TIF	Number:	1	GRatioArea:	0.617919		CMT1A 4_052.TIF	Number:	7	GRatioArea:	0.517237		CMT1A 5_027.TIF	Number:	1	GRatioArea:	0.583278		CMT1A 6_024.TIF	Number:	5	GRatioArea:	0.614174
					0.674082	0.525021	0.87913		Wt 1_019.TIF	Number:	3	GRatioArea:	0.674082		Wt 2_022.TIF	Number:	1	GRatioArea:	0.663553		Wt 3_058.TIF	Number:	2	GRatioArea:	0.637555		CMT1A 4_052.TIF	Number:	8	GRatioArea:	0.525021		CMT1A 5_027.TIF	Number:	2	GRatioArea:	0.621112		CMT1A 6_024.TIF	Number:	6	GRatioArea:	0.530425
					0.5787	0.542316	0.736789		Wt 1_019.TIF	Number:	4	GRatioArea:	0.5787		Wt 2_022.TIF	Number:	2	GRatioArea:	0.746889		Wt 3_058.TIF	Number:	3	GRatioArea:	0.705905		CMT1A 4_052.TIF	Number:	9	GRatioArea:	0.542316		CMT1A 5_027.TIF	Number:	3	GRatioArea:	0.582284		CMT1A 6_025.TIF	Number:	1	GRatioArea:	0.871244
					0.629373	0.560835	0.780005		Wt 1_019.TIF	Number:	5	GRatioArea:	0.629373		Wt 2_022.TIF	Number:	3	GRatioArea:	0.682923		Wt 3_058.TIF	Number:	4	GRatioArea:	0.686483		CMT1A 4_053.TIF	Number:	1	GRatioArea:	0.560835		CMT1A 5_027.TIF	Number:	4	GRatioArea:	0.560683		CMT1A 6_025.TIF	Number:	2	GRatioArea:	0.692959
					0.675092	0.617651	0.772159		Wt 1_019.TIF	Number:	6	GRatioArea:	0.675092		Wt 2_022.TIF	Number:	4	GRatioArea:	0.625155		Wt 3_059.TIF	Number:	1	GRatioArea:	0.662238		CMT1A 4_053.TIF	Number:	2	GRatioArea:	0.617651		CMT1A 5_027.TIF	Number:	5	GRatioArea:	0.624946		CMT1A 6_025.TIF	Number:	3	GRatioArea:	0.62565
					0.593462	0.571062	0.658519		Wt 1_020.TIF	Number:	1	GRatioArea:	0.593462		Wt 2_022.TIF	Number:	5	GRatioArea:	0.527862		Wt 3_059.TIF	Number:	2	GRatioArea:	0.65445		CMT1A 4_053.TIF	Number:	3	GRatioArea:	0.571062		CMT1A 5_027.TIF	Number:	6	GRatioArea:	0.522376		CMT1A 6_025.TIF	Number:	4	GRatioArea:	0.681088
					0.696294	0.552786	0.733587		Wt 1_020.TIF	Number:	2	GRatioArea:	0.696294		Wt 2_022.TIF	Number:	6	GRatioArea:	0.638057		Wt 3_059.TIF	Number:	3	GRatioArea:	0.660696		CMT1A 4_053.TIF	Number:	4	GRatioArea:	0.552786		CMT1A 5_027.TIF	Number:	7	GRatioArea:	0.572594		CMT1A 6_025.TIF	Number:	5	GRatioArea:	0.623683
					0.627529	0.572167	0.687258		Wt 1_020.TIF	Number:	3	GRatioArea:	0.627529		Wt 2_022.TIF	Number:	7	GRatioArea:	0.59551		Wt 3_059.TIF	Number:	4	GRatioArea:	0.673363		CMT1A 4_053.TIF	Number:	5	GRatioArea:	0.572167		CMT1A 5_027.TIF	Number:	8	GRatioArea:	0.613931		CMT1A 6_025.TIF	Number:	6	GRatioArea:	0.836934
					0.673908	0.572646	0.732456		Wt 1_020.TIF	Number:	4	GRatioArea:	0.673908		Wt 2_023.TIF	Number:	1	GRatioArea:	0.59569		Wt 3_059.TIF	Number:	5	GRatioArea:	0.645544		CMT1A 4_054.TIF	Number:	1	GRatioArea:	0.572646		CMT1A 5_028.TIF	Number:	1	GRatioArea:	0.575127		CMT1A 6_025.TIF	Number:	7	GRatioArea:	0.77137
					0.687063	0.68702	0.745606		Wt 1_020.TIF	Number:	5	GRatioArea:	0.687063		Wt 2_023.TIF	Number:	2	GRatioArea:	0.674003		Wt 3_059.TIF	Number:	6	GRatioArea:	0.695986		CMT1A 4_054.TIF	Number:	2	GRatioArea:	0.68702		CMT1A 5_028.TIF	Number:	2	GRatioArea:	0.661549		CMT1A 6_025.TIF	Number:	8	GRatioArea:	0.738846
					0.610835	0.536252	0.870493		Wt 1_021.TIF	Number:	1	GRatioArea:	0.610835		Wt 2_023.TIF	Number:	3	GRatioArea:	0.649594		Wt 3_059.TIF	Number:	7	GRatioArea:	0.736481		CMT1A 4_054.TIF	Number:	3	GRatioArea:	0.536252		CMT1A 5_028.TIF	Number:	3	GRatioArea:	0.628457		CMT1A 6_027.TIF	Number:	1	GRatioArea:	0.700102
					0.638759	0.651426	0.70426		Wt 1_021.TIF	Number:	2	GRatioArea:	0.638759		Wt 2_024.TIF	Number:	1	GRatioArea:	0.61657		Wt 3_060.TIF	Number:	1	GRatioArea:	0.658251		CMT1A 4_054.TIF	Number:	4	GRatioArea:	0.651426		CMT1A 5_028.TIF	Number:	4	GRatioArea:	0.662487		CMT1A 6_027.TIF	Number:	2	GRatioArea:	0.8726
					0.635166	0.58564	0.799531		Wt 1_021.TIF	Number:	3	GRatioArea:	0.635166		Wt 2_024.TIF	Number:	2	GRatioArea:	0.639282		Wt 3_060.TIF	Number:	2	GRatioArea:	0.647692		CMT1A 4_055.TIF	Number:	1	GRatioArea:	0.58564		CMT1A 5_028.TIF	Number:	5	GRatioArea:	0.661585		CMT1A 6_027.TIF	Number:	3	GRatioArea:	0.812117
					0.603084	0.630794	0.726714		Wt 1_021.TIF	Number:	4	GRatioArea:	0.603084		Wt 2_024.TIF	Number:	3	GRatioArea:	0.659344		Wt 3_060.TIF	Number:	3	GRatioArea:	0.613583		CMT1A 4_055.TIF	Number:	2	GRatioArea:	0.630794		CMT1A 5_029.TIF	Number:	1	GRatioArea:	0.648923		CMT1A 6_027.TIF	Number:	4	GRatioArea:	0.748118
					0.68359	0.583282	0.729015		Wt 1_021.TIF	Number:	5	GRatioArea:	0.68359		Wt 2_024.TIF	Number:	4	GRatioArea:	0.655384		Wt 3_060.TIF	Number:	4	GRatioArea:	0.610173		CMT1A 4_055.TIF	Number:	3	GRatioArea:	0.583282		CMT1A 5_029.TIF	Number:	2	GRatioArea:	0.582131		CMT1A 6_027.TIF	Number:	5	GRatioArea:	0.70428
					0.619213	0.597967	0.769289		Wt 1_021.TIF	Number:	6	GRatioArea:	0.619213		Wt 2_024.TIF	Number:	5	GRatioArea:	0.697819		Wt 3_060.TIF	Number:	5	GRatioArea:	0.697624		CMT1A 4_055.TIF	Number:	4	GRatioArea:	0.597967		CMT1A 5_029.TIF	Number:	3	GRatioArea:	0.641809		CMT1A 6_028.TIF	Number:	1	GRatioArea:	0.610452
					0.690214	0.607033	0.661732		Wt 1_022.TIF	Number:	1	GRatioArea:	0.690214		Wt 2_024.TIF	Number:	6	GRatioArea:	0.59237		Wt 3_060.TIF	Number:	6	GRatioArea:	0.62894		CMT1A 4_055.TIF	Number:	5	GRatioArea:	0.607033		CMT1A 5_029.TIF	Number:	4	GRatioArea:	0.621293		CMT1A 6_028.TIF	Number:	2	GRatioArea:	0.491681
					0.615261	0.623268	0.634557		Wt 1_022.TIF	Number:	2	GRatioArea:	0.615261		Wt 2_025.TIF	Number:	1	GRatioArea:	0.681279		Wt 3_061.TIF	Number:	1	GRatioArea:	0.659927		CMT1A 4_055.TIF	Number:	6	GRatioArea:	0.623268		CMT1A 5_029.TIF	Number:	5	GRatioArea:	0.645783		CMT1A 6_028.TIF	Number:	3	GRatioArea:	0.648064
					0.613959	0.725282	0.681036		Wt 1_022.TIF	Number:	3	GRatioArea:	0.613959		Wt 2_025.TIF	Number:	2	GRatioArea:	0.642817		Wt 3_061.TIF	Number:	2	GRatioArea:	0.671613		CMT1A 4_034.TIF	Number:	1	GRatioArea:	0.725282		CMT1A 5_029.TIF	Number:	6	GRatioArea:	0.495258		CMT1A 6_029.TIF	Number:	1	GRatioArea:	0.549587
					0.563649	0.678897	0.711492		Wt 1_022.TIF	Number:	4	GRatioArea:	0.563649		Wt 2_025.TIF	Number:	3	GRatioArea:	0.674756		Wt 3_061.TIF	Number:	3	GRatioArea:	0.644046		CMT1A 4_034.TIF	Number:	2	GRatioArea:	0.678897		CMT1A 5_029.TIF	Number:	7	GRatioArea:	0.498774		CMT1A 6_029.TIF	Number:	2	GRatioArea:	0.658356
					0.68024	0.762994	0.727208		Wt 1_022.TIF	Number:	5	GRatioArea:	0.68024		Wt 2_025.TIF	Number:	4	GRatioArea:	0.722524		Wt 3_061.TIF	Number:	4	GRatioArea:	0.658954		CMT1A 4_034.TIF	Number:	3	GRatioArea:	0.762994		CMT1A 5_029.TIF	Number:	8	GRatioArea:	0.625403		CMT1A 6_029.TIF	Number:	3	GRatioArea:	0.663834
					0.691693	0.58461	0.772812		Wt 1_022.TIF	Number:	7	GRatioArea:	0.691693		Wt 2_025.TIF	Number:	5	GRatioArea:	0.681118		Wt 3_061.TIF	Number:	5	GRatioArea:	0.674838		CMT1A 4_034.TIF	Number:	4	GRatioArea:	0.58461		CMT1A 5_030.TIF	Number:	1	GRatioArea:	0.541577		CMT1A 6_029.TIF	Number:	4	GRatioArea:	0.729841
					0.626101	0.831452	0.754036		Wt 1_023.TIF	Number:	1	GRatioArea:	0.626101		Wt 2_026.TIF	Number:	1	GRatioArea:	0.642943		Wt 3_062.TIF	Number:	1	GRatioArea:	0.647337		CMT1A 4_034.TIF	Number:	5	GRatioArea:	0.831452		CMT1A 5_030.TIF	Number:	2	GRatioArea:	0.621173		CMT1A 6_029.TIF	Number:	5	GRatioArea:	0.754012
					0.653249	0.619216	0.654037		Wt 1_023.TIF	Number:	2	GRatioArea:	0.653249		Wt 2_026.TIF	Number:	2	GRatioArea:	0.629191		Wt 3_062.TIF	Number:	2	GRatioArea:	0.675159		CMT1A 4_034.TIF	Number:	6	GRatioArea:	0.619216		CMT1A 5_030.TIF	Number:	3	GRatioArea:	0.651015		CMT1A 6_030.TIF	Number:	1	GRatioArea:	0.582447
					0.653153	0.652961	0.672707		Wt 1_023.TIF	Number:	3	GRatioArea:	0.653153		Wt 2_026.TIF	Number:	3	GRatioArea:	0.686136		Wt 3_062.TIF	Number:	3	GRatioArea:	0.599403		CMT1A 4_034.TIF	Number:	7	GRatioArea:	0.652961		CMT1A 5_030.TIF	Number:	4	GRatioArea:	0.562548		CMT1A 6_030.TIF	Number:	2	GRatioArea:	0.739311
					0.619455	0.591089	0.702209		Wt 1_023.TIF	Number:	4	GRatioArea:	0.619455		Wt 2_026.TIF	Number:	4	GRatioArea:	0.649531		Wt 3_062.TIF	Number:	4	GRatioArea:	0.689528		CMT1A 4_034.TIF	Number:	8	GRatioArea:	0.591089		CMT1A 5_030.TIF	Number:	5	GRatioArea:	0.555478		CMT1A 6_030.TIF	Number:	3	GRatioArea:	0.732529
					0.667483	0.646844	0.801129		Wt 1_023.TIF	Number:	5	GRatioArea:	0.667483		Wt 2_026.TIF	Number:	5	GRatioArea:	0.621915		Wt 3_062.TIF	Number:	5	GRatioArea:	0.623417		CMT1A 4_034.TIF	Number:	9	GRatioArea:	0.646844		CMT1A 5_030.TIF	Number:	6	GRatioArea:	0.595343		CMT1A 6_030.TIF	Number:	4	GRatioArea:	0.656177
					0.606997	0.707163	0.601655		Wt 1_023.TIF	Number:	6	GRatioArea:	0.606997		Wt 2_026.TIF	Number:	6	GRatioArea:	0.570812		Wt 3_063.TIF	Number:	1	GRatioArea:	0.658533		CMT1A 4_035.TIF	Number:	1	GRatioArea:	0.707163		CMT1A 5_030.TIF	Number:	7	GRatioArea:	0.574191		CMT1A 6_030.TIF	Number:	5	GRatioArea:	0.653307
					0.605496	0.749135	0.703454		Wt 1_023.TIF	Number:	7	GRatioArea:	0.605496		Wt 2_026.TIF	Number:	7	GRatioArea:	0.639491		Wt 3_063.TIF	Number:	2	GRatioArea:	0.599878		CMT1A 4_035.TIF	Number:	2	GRatioArea:	0.749135		CMT1A 5_030.TIF	Number:	8	GRatioArea:	0.542531		CMT1A 6_031.TIF	Number:	1	GRatioArea:	0.659721
					0.600435	0.606655	0.628626		Wt 1_023.TIF	Number:	8	GRatioArea:	0.600435		Wt 2_027.TIF	Number:	1	GRatioArea:	0.712988		Wt 3_063.TIF	Number:	3	GRatioArea:	0.616708		CMT1A 4_035.TIF	Number:	3	GRatioArea:	0.606655		CMT1A 5_030.TIF	Number:	9	GRatioArea:	0.588413		CMT1A 6_031.TIF	Number:	2	GRatioArea:	0.653153
					0.594697	0.606025	0.708256		Wt 1_023.TIF	Number:	9	GRatioArea:	0.594697		Wt 2_027.TIF	Number:	2	GRatioArea:	0.604069		Wt 3_063.TIF	Number:	4	GRatioArea:	0.658391		CMT1A 4_035.TIF	Number:	4	GRatioArea:	0.606025		CMT1A 5_030.TIF	Number:	10	GRatioArea:	0.510673		CMT1A 6_032.TIF	Number:	1	GRatioArea:	0.811989
					0.594485	0.68301	0.838548		Wt 1_024.TIF	Number:	1	GRatioArea:	0.594485		Wt 2_027.TIF	Number:	3	GRatioArea:	0.622551		Wt 3_063.TIF	Number:	5	GRatioArea:	0.60938		CMT1A 4_036.TIF	Number:	1	GRatioArea:	0.68301		CMT1A 5_031.TIF	Number:	1	GRatioArea:	0.583588		CMT1A 6_032.TIF	Number:	2	GRatioArea:	0.674402
					0.608999	0.778771	0.778461		Wt 1_024.TIF	Number:	2	GRatioArea:	0.608999		Wt 2_028.TIF	Number:	1	GRatioArea:	0.617702		Wt 3_064.TIF	Number:	1	GRatioArea:	0.662644		CMT1A 4_036.TIF	Number:	2	GRatioArea:	0.778771		CMT1A 5_031.TIF	Number:	2	GRatioArea:	0.52608		CMT1A 6_032.TIF	Number:	3	GRatioArea:	0.682045
					0.659805	0.614132	0.721274		Wt 1_024.TIF	Number:	3	GRatioArea:	0.659805		Wt 2_028.TIF	Number:	2	GRatioArea:	0.688661		Wt 3_064.TIF	Number:	2	GRatioArea:	0.607979		CMT1A 4_036.TIF	Number:	3	GRatioArea:	0.614132		CMT1A 5_031.TIF	Number:	3	GRatioArea:	0.625471		CMT1A 6_033.TIF	Number:	1	GRatioArea:	0.545341
					0.680394	0.8317	0.674572		Wt 1_024.TIF	Number:	4	GRatioArea:	0.680394		Wt 2_028.TIF	Number:	3	GRatioArea:	0.586487		Wt 3_064.TIF	Number:	3	GRatioArea:	0.66424		CMT1A 4_036.TIF	Number:	4	GRatioArea:	0.8317		CMT1A 5_031.TIF	Number:	4	GRatioArea:	0.665235		CMT1A 6_033.TIF	Number:	2	GRatioArea:	0.599778
					0.593759	0.607708	0.687088		Wt 1_024.TIF	Number:	5	GRatioArea:	0.593759		Wt 2_028.TIF	Number:	4	GRatioArea:	0.621478		Wt 3_064.TIF	Number:	4	GRatioArea:	0.604018		CMT1A 4_036.TIF	Number:	5	GRatioArea:	0.607708		CMT1A 5_031.TIF	Number:	5	GRatioArea:	0.556344
					0.611012	0.598725	0.684731		Wt 1_024.TIF	Number:	6	GRatioArea:	0.611012		Wt 2_028.TIF	Number:	5	GRatioArea:	0.635358		Wt 3_064.TIF	Number:	5	GRatioArea:	0.708893		CMT1A 4_036.TIF	Number:	6	GRatioArea:	0.598725		CMT1A 5_031.TIF	Number:	6	GRatioArea:	0.620133
					0.624906	0.578971	0.769636		Wt 1_025.TIF	Number:	1	GRatioArea:	0.624906		Wt 2_029.TIF	Number:	1	GRatioArea:	0.587345		Wt 3_064.TIF	Number:	6	GRatioArea:	0.664424		CMT1A 4_036.TIF	Number:	7	GRatioArea:	0.578971		CMT1A 5_031.TIF	Number:	7	GRatioArea:	0.6073
					0.680847	0.64551	0.810937		Wt 1_025.TIF	Number:	2	GRatioArea:	0.680847		Wt 2_029.TIF	Number:	2	GRatioArea:	0.679247		Wt 3_064.TIF	Number:	7	GRatioArea:	0.657579		CMT1A 4_037.TIF	Number:	1	GRatioArea:	0.64551		CMT1A 5_031.TIF	Number:	8	GRatioArea:	0.548608
					0.693955	0.759278	0.622757		Wt 1_025.TIF	Number:	3	GRatioArea:	0.693955		Wt 2_029.TIF	Number:	3	GRatioArea:	0.611588		Wt 3_065.TIF	Number:	1	GRatioArea:	0.665485		CMT1A 4_037.TIF	Number:	2	GRatioArea:	0.759278		CMT1A 5_032.TIF	Number:	1	GRatioArea:	0.620936
					0.673754	0.77071	0.535518		Wt 1_025.TIF	Number:	5	GRatioArea:	0.673754		Wt 2_029.TIF	Number:	4	GRatioArea:	0.639381		Wt 3_065.TIF	Number:	2	GRatioArea:	0.632565		CMT1A 4_037.TIF	Number:	3	GRatioArea:	0.77071		CMT1A 5_032.TIF	Number:	2	GRatioArea:	0.642258
					0.666687	0.701856	0.622907		Wt 1_025.TIF	Number:	6	GRatioArea:	0.666687		Wt 2_030.TIF	Number:	1	GRatioArea:	0.603753		Wt 3_065.TIF	Number:	3	GRatioArea:	0.65314		CMT1A 4_037.TIF	Number:	4	GRatioArea:	0.701856		CMT1A 5_032.TIF	Number:	3	GRatioArea:	0.533425
					0.742963	0.757572	0.857779		Wt 1_025.TIF	Number:	7	GRatioArea:	0.742963		Wt 2_030.TIF	Number:	2	GRatioArea:	0.631466		Wt 3_067.TIF	Number:	1	GRatioArea:	0.630873		CMT1A 4_038.TIF	Number:	1	GRatioArea:	0.757572		CMT1A 5_032.TIF	Number:	4	GRatioArea:	0.603395
					0.586165	0.673436	0.622842		Wt 1_025.TIF	Number:	8	GRatioArea:	0.586165		Wt 2_030.TIF	Number:	3	GRatioArea:	0.592109		Wt 3_067.TIF	Number:	2	GRatioArea:	0.6585		CMT1A 4_038.TIF	Number:	2	GRatioArea:	0.673436		CMT1A 5_032.TIF	Number:	5	GRatioArea:	0.591726
					0.603665	0.773875	0.737958		Wt 1_026.TIF	Number:	1	GRatioArea:	0.603665		Wt 2_030.TIF	Number:	4	GRatioArea:	0.636396		Wt 3_067.TIF	Number:	3	GRatioArea:	0.652089		CMT1A 4_038.TIF	Number:	3	GRatioArea:	0.773875		CMT1A 5_032.TIF	Number:	6	GRatioArea:	0.617929
					0.634574	0.69915	0.837749		Wt 1_026.TIF	Number:	2	GRatioArea:	0.634574		Wt 2_031.TIF	Number:	1	GRatioArea:	0.65869		Wt 3_067.TIF	Number:	4	GRatioArea:	0.587338		CMT1A 4_038.TIF	Number:	4	GRatioArea:	0.69915		CMT1A 5_033.TIF	Number:	1	GRatioArea:	0.565304
					0.644942	0.605217	0.72385		Wt 1_026.TIF	Number:	3	GRatioArea:	0.644942		Wt 2_031.TIF	Number:	2	GRatioArea:	0.425433		Wt 3_067.TIF	Number:	5	GRatioArea:	0.637404		CMT1A 4_039.TIF	Number:	1	GRatioArea:	0.605217		CMT1A 5_033.TIF	Number:	2	GRatioArea:	0.566969
					0.621288	0.483565	0.649265		Wt 1_026.TIF	Number:	4	GRatioArea:	0.621288		Wt 2_031.TIF	Number:	3	GRatioArea:	0.589116		Wt 3_067.TIF	Number:	6	GRatioArea:	0.445421		CMT1A 4_039.TIF	Number:	2	GRatioArea:	0.483565		CMT1A 5_033.TIF	Number:	3	GRatioArea:	0.687119
					0.621716	0.571189	0.836508		Wt 1_026.TIF	Number:	5	GRatioArea:	0.621716		Wt 2_031.TIF	Number:	4	GRatioArea:	0.65606		Wt 3_068.TIF	Number:	1	GRatioArea:	0.657926		CMT1A 4_039.TIF	Number:	3	GRatioArea:	0.571189		CMT1A 5_033.TIF	Number:	4	GRatioArea:	0.607958
					0.638896	0.688666	0.712383		Wt 1_026.TIF	Number:	7	GRatioArea:	0.638896		Wt 2_031.TIF	Number:	5	GRatioArea:	0.555512		Wt 3_068.TIF	Number:	2	GRatioArea:	0.652147		CMT1A 4_040.TIF	Number:	1	GRatioArea:	0.688666		CMT1A 5_033.TIF	Number:	5	GRatioArea:	0.620262
					0.645976	0.752235	0.642356		Wt 1_027.TIF	Number:	2	GRatioArea:	0.645976		Wt 2_032.TIF	Number:	1	GRatioArea:	0.630182		Wt 3_068.TIF	Number:	3	GRatioArea:	0.639993		CMT1A 4_040.TIF	Number:	2	GRatioArea:	0.752235		CMT1A 5_033.TIF	Number:	6	GRatioArea:	0.546835
					0.533231	0.677843	0.792816		Wt 1_027.TIF	Number:	3	GRatioArea:	0.533231		Wt 2_032.TIF	Number:	2	GRatioArea:	0.640423		Wt 3_068.TIF	Number:	4	GRatioArea:	0.678161		CMT1A 4_040.TIF	Number:	3	GRatioArea:	0.677843		CMT1A 5_033.TIF	Number:	7	GRatioArea:	0.592281
					0.589949	0.760333	0.684466		Wt 1_027.TIF	Number:	4	GRatioArea:	0.589949		Wt 2_032.TIF	Number:	3	GRatioArea:	0.617307		Wt 3_068.TIF	Number:	5	GRatioArea:	0.590993		CMT1A 4_040.TIF	Number:	4	GRatioArea:	0.760333		CMT1A 5_033.TIF	Number:	8	GRatioArea:	0.578365
					0.657186	0.813005	0.650766		Wt 1_027.TIF	Number:	5	GRatioArea:	0.657186		Wt 2_032.TIF	Number:	4	GRatioArea:	0.559959		Wt 3_069.TIF	Number:	1	GRatioArea:	0.663038		CMT1A 4_040.TIF	Number:	5	GRatioArea:	0.813005		CMT1A 5_033.TIF	Number:	9	GRatioArea:	0.492595
					0.628356	0.564334	0.704386		Wt 1_027.TIF	Number:	6	GRatioArea:	0.628356		Wt 2_032.TIF	Number:	5	GRatioArea:	0.617214		Wt 3_069.TIF	Number:	2	GRatioArea:	0.688046		CMT1A 4_056.TIF	Number:	1	GRatioArea:	0.564334		CMT1A 5_033.TIF	Number:	10	GRatioArea:	0.422665
					0.660249	0.598843	0.796684		Wt 1_027.TIF	Number:	7	GRatioArea:	0.660249		Wt 2_032.TIF	Number:	6	GRatioArea:	0.595702		Wt 3_069.TIF	Number:	3	GRatioArea:	0.565045		CMT1A 4_056.TIF	Number:	2	GRatioArea:	0.598843		CMT1A 5_034.TIF	Number:	1	GRatioArea:	0.518133
					0.607269	0.778029	0.819642		Wt 1_028.TIF	Number:	1	GRatioArea:	0.607269		Wt 2_033.TIF	Number:	1	GRatioArea:	0.634719		Wt 3_069.TIF	Number:	4	GRatioArea:	0.634397		CMT1A 4_056.TIF	Number:	3	GRatioArea:	0.778029		CMT1A 5_034.TIF	Number:	2	GRatioArea:	0.577869
					0.618862	0.661074	0.715484		Wt 1_028.TIF	Number:	2	GRatioArea:	0.618862		Wt 2_033.TIF	Number:	2	GRatioArea:	0.67994		Wt 3_070.TIF	Number:	1	GRatioArea:	0.697998		CMT1A 4_056.TIF	Number:	4	GRatioArea:	0.661074		CMT1A 5_034.TIF	Number:	3	GRatioArea:	0.603755
					0.658585	0.645365	0.728733		Wt 1_028.TIF	Number:	3	GRatioArea:	0.658585		Wt 2_033.TIF	Number:	3	GRatioArea:	0.682104		Wt 3_070.TIF	Number:	2	GRatioArea:	0.667536		CMT1A 4_057.TIF	Number:	1	GRatioArea:	0.645365		CMT1A 5_034.TIF	Number:	4	GRatioArea:	0.549999
					0.638074	0.747496	0.708465		Wt 1_028.TIF	Number:	4	GRatioArea:	0.638074		Wt 2_033.TIF	Number:	4	GRatioArea:	0.661762		Wt 3_070.TIF	Number:	3	GRatioArea:	0.595984		CMT1A 4_057.TIF	Number:	2	GRatioArea:	0.747496		CMT1A 5_034.TIF	Number:	5	GRatioArea:	0.530475
					0.656954	0.589713	0.755111		Wt 1_028.TIF	Number:	6	GRatioArea:	0.656954		Wt 2_034.TIF	Number:	1	GRatioArea:	0.622208		Wt 3_070.TIF	Number:	4	GRatioArea:	0.658497		CMT1A 4_057.TIF	Number:	3	GRatioArea:	0.589713		CMT1A 5_034.TIF	Number:	6	GRatioArea:	0.52931
					0.65445	0.596685	0.8051		Wt 1_028.TIF	Number:	7	GRatioArea:	0.65445		Wt 2_034.TIF	Number:	2	GRatioArea:	0.707419		Wt 3_070.TIF	Number:	5	GRatioArea:	0.648429		CMT1A 4_057.TIF	Number:	4	GRatioArea:	0.596685		CMT1A 5_034.TIF	Number:	7	GRatioArea:	0.558836
					0.669483	0.788183	0.813441		Wt 1_028.TIF	Number:	8	GRatioArea:	0.669483		Wt 2_034.TIF	Number:	3	GRatioArea:	0.585396		Wt 3_071.TIF	Number:	1	GRatioArea:	0.536377		CMT1A 4_057.TIF	Number:	5	GRatioArea:	0.788183		CMT1A 5_034.TIF	Number:	8	GRatioArea:	0.509288
					0.628878	0.658659	0.650504		Wt 1_029.TIF	Number:	1	GRatioArea:	0.628878		Wt 2_034.TIF	Number:	4	GRatioArea:	0.590649		Wt 3_071.TIF	Number:	2	GRatioArea:	0.582398		CMT1A 4_057.TIF	Number:	6	GRatioArea:	0.658659		CMT1A 5_034.TIF	Number:	9	GRatioArea:	0.6333
					0.588628	0.717802	0.70569		Wt 1_029.TIF	Number:	2	GRatioArea:	0.588628		Wt 2_034.TIF	Number:	5	GRatioArea:	0.611369		Wt 3_071.TIF	Number:	3	GRatioArea:	0.544313		CMT1A 4_057.TIF	Number:	7	GRatioArea:	0.717802		CMT1A 5_034.TIF	Number:	10	GRatioArea:	0.647704
					0.694863	0.72952	0.623591		Wt 1_029.TIF	Number:	3	GRatioArea:	0.694863		Wt 2_035.TIF	Number:	1	GRatioArea:	0.599576		Wt 3_071.TIF	Number:	4	GRatioArea:	0.654812		CMT1A 4_057.TIF	Number:	8	GRatioArea:	0.72952		CMT1A 5_036.TIF	Number:	1	GRatioArea:	0.521725
					0.683572	0.649159	0.712801		Wt 1_029.TIF	Number:	4	GRatioArea:	0.683572		Wt 2_035.TIF	Number:	2	GRatioArea:	0.646608		Wt 3_071.TIF	Number:	5	GRatioArea:	0.492523		CMT1A 4_058.TIF	Number:	1	GRatioArea:	0.649159		CMT1A 5_036.TIF	Number:	2	GRatioArea:	0.563617
					0.558719	0.831339	0.783671		Wt 1_029.TIF	Number:	5	GRatioArea:	0.558719		Wt 2_035.TIF	Number:	3	GRatioArea:	0.586397		Wt 3_040.TIF	Number:	1	GRatioArea:	0.615705		CMT1A 4_058.TIF	Number:	2	GRatioArea:	0.831339		CMT1A 5_036.TIF	Number:	3	GRatioArea:	0.54942
					0.566381	0.607069	0.707159		Wt 1_029.TIF	Number:	6	GRatioArea:	0.566381		Wt 2_035.TIF	Number:	4	GRatioArea:	0.678852		Wt 3_040.TIF	Number:	2	GRatioArea:	0.541805		CMT1A 4_058.TIF	Number:	3	GRatioArea:	0.607069		CMT1A 5_036.TIF	Number:	4	GRatioArea:	0.58744
					0.599127	0.64227	0.727941		Wt 1_029.TIF	Number:	7	GRatioArea:	0.599127		Wt 2_036.TIF	Number:	1	GRatioArea:	0.677322		Wt 3_040.TIF	Number:	3	GRatioArea:	0.728722		CMT1A 4_058.TIF	Number:	4	GRatioArea:	0.64227		CMT1A 5_036.TIF	Number:	5	GRatioArea:	0.439636
					0.63203	0.657417	0.635823		Wt 1_029.TIF	Number:	8	GRatioArea:	0.63203		Wt 2_036.TIF	Number:	2	GRatioArea:	0.597991		Wt 3_040.TIF	Number:	4	GRatioArea:	0.618698		CMT1A 4_059.TIF	Number:	1	GRatioArea:	0.657417		CMT1A 5_036.TIF	Number:	6	GRatioArea:	0.537797
					0.623708	0.611271	0.716429		Wt 1_029.TIF	Number:	9	GRatioArea:	0.623708		Wt 2_036.TIF	Number:	3	GRatioArea:	0.635328		Wt 3_040.TIF	Number:	5	GRatioArea:	0.568391		CMT1A 4_059.TIF	Number:	2	GRatioArea:	0.611271		CMT1A 5_037.TIF	Number:	1	GRatioArea:	0.518164
					0.625397	0.748314	0.652829		Wt 1_030.TIF	Number:	1	GRatioArea:	0.625397		Wt 2_036.TIF	Number:	4	GRatioArea:	0.60001		Wt 3_040.TIF	Number:	6	GRatioArea:	0.579962		CMT1A 4_059.TIF	Number:	3	GRatioArea:	0.748314		CMT1A 5_037.TIF	Number:	2	GRatioArea:	0.536949
					0.680205	0.554039	0.652735		Wt 1_030.TIF	Number:	2	GRatioArea:	0.680205		Wt 2_036.TIF	Number:	5	GRatioArea:	0.625531		Wt 3_040.TIF	Number:	7	GRatioArea:	0.525206		CMT1A 4_059.TIF	Number:	4	GRatioArea:	0.554039		CMT1A 5_037.TIF	Number:	3	GRatioArea:	0.619762
					0.62917	0.644487	0.736119		Wt 1_030.TIF	Number:	3	GRatioArea:	0.62917		Wt 2_036.TIF	Number:	6	GRatioArea:	0.705454		Wt 3_040.TIF	Number:	8	GRatioArea:	0.645212		CMT1A 4_059.TIF	Number:	5	GRatioArea:	0.644487		CMT1A 5_037.TIF	Number:	4	GRatioArea:	0.534666
					0.702268	0.532945	0.775154		Wt 1_030.TIF	Number:	5	GRatioArea:	0.702268		Wt 2_036.TIF	Number:	7	GRatioArea:	0.61793		Wt 3_040.TIF	Number:	9	GRatioArea:	0.542385		CMT1A 4_059.TIF	Number:	6	GRatioArea:	0.532945		CMT1A 5_038.TIF	Number:	1	GRatioArea:	0.595265
					0.650834	0.684944	0.830777		Wt 1_030.TIF	Number:	6	GRatioArea:	0.650834		Wt 2_036.TIF	Number:	8	GRatioArea:	0.663075		Wt 3_040.TIF	Number:	10	GRatioArea:	0.611545		CMT1A 4_060.TIF	Number:	1	GRatioArea:	0.684944		CMT1A 5_038.TIF	Number:	2	GRatioArea:	0.637277
					0.633124	0.66051	0.630941		Wt 1_030.TIF	Number:	7	GRatioArea:	0.633124		Wt 2_037.TIF	Number:	1	GRatioArea:	0.562905		Wt 3_039.TIF	Number:	1	GRatioArea:	0.615577		CMT1A 4_060.TIF	Number:	2	GRatioArea:	0.66051		CMT1A 5_038.TIF	Number:	3	GRatioArea:	0.673764
					0.678022	0.766056	0.767634		Wt 1_030.TIF	Number:	8	GRatioArea:	0.678022		Wt 2_037.TIF	Number:	2	GRatioArea:	0.5997		Wt 3_039.TIF	Number:	2	GRatioArea:	0.66266		CMT1A 4_060.TIF	Number:	3	GRatioArea:	0.766056		CMT1A 5_038.TIF	Number:	4	GRatioArea:	0.482771
					0.59513	0.624642	0.856906		Wt 1_030.TIF	Number:	9	GRatioArea:	0.59513		Wt 2_037.TIF	Number:	3	GRatioArea:	0.614486		Wt 3_039.TIF	Number:	3	GRatioArea:	0.551322		CMT1A 4_060.TIF	Number:	4	GRatioArea:	0.624642		CMT1A 5_039.TIF	Number:	1	GRatioArea:	0.553961
					0.645633	0.681435	0.608161		Wt 1_031.TIF	Number:	1	GRatioArea:	0.645633		Wt 2_037.TIF	Number:	4	GRatioArea:	0.678398		Wt 3_039.TIF	Number:	4	GRatioArea:	0.648249		CMT1A 4_061.TIF	Number:	1	GRatioArea:	0.681435		CMT1A 5_039.TIF	Number:	2	GRatioArea:	0.585144
					0.694668	0.758673	0.777984		Wt 1_031.TIF	Number:	2	GRatioArea:	0.694668		Wt 2_037.TIF	Number:	5	GRatioArea:	0.58285		Wt 3_039.TIF	Number:	5	GRatioArea:	0.678593		CMT1A 4_061.TIF	Number:	2	GRatioArea:	0.758673		CMT1A 5_039.TIF	Number:	3	GRatioArea:	0.604235
					0.633298	0.757598	0.716738		Wt 1_031.TIF	Number:	3	GRatioArea:	0.633298		Wt 2_037.TIF	Number:	6	GRatioArea:	0.719447		Wt 3_039.TIF	Number:	6	GRatioArea:	0.574972		CMT1A 4_062.TIF	Number:	1	GRatioArea:	0.757598		CMT1A 5_039.TIF	Number:	4	GRatioArea:	0.556961
					0.724772	0.449996	0.68857		Wt 1_031.TIF	Number:	5	GRatioArea:	0.724772		Wt 2_038.TIF	Number:	1	GRatioArea:	0.646073		Wt 3_039.TIF	Number:	1	GRatioArea:	0.561404		CMT1A 4_062.TIF	Number:	2	GRatioArea:	0.449996		CMT1A 5_039.TIF	Number:	5	GRatioArea:	0.573727
					0.649068	0.692734	0.758981		Wt 1_031.TIF	Number:	6	GRatioArea:	0.649068		Wt 2_038.TIF	Number:	2	GRatioArea:	0.742289		Wt 3_039.TIF	Number:	2	GRatioArea:	0.62913		CMT1A 4_062.TIF	Number:	3	GRatioArea:	0.692734		CMT1A 5_039.TIF	Number:	6	GRatioArea:	0.577518
					0.692349	0.770275	0.719275		Wt 1_031.TIF	Number:	8	GRatioArea:	0.692349		Wt 2_038.TIF	Number:	3	GRatioArea:	0.591647		Wt 3_039.TIF	Number:	3	GRatioArea:	0.550469		CMT1A 4_062.TIF	Number:	4	GRatioArea:	0.770275		CMT1A 5_040.TIF	Number:	1	GRatioArea:	0.740617
					0.656339	0.589603	0.836414		Wt 1_032.TIF	Number:	1	GRatioArea:	0.656339		Wt 2_038.TIF	Number:	4	GRatioArea:	0.615432		Wt 3_039.TIF	Number:	4	GRatioArea:	0.590523		CMT1A 4_062.TIF	Number:	5	GRatioArea:	0.589603		CMT1A 5_040.TIF	Number:	2	GRatioArea:	0.556212
					0.636654	0.721774	0.876255		Wt 1_032.TIF	Number:	2	GRatioArea:	0.636654		Wt 2_038.TIF	Number:	5	GRatioArea:	0.619178		Wt 3_039.TIF	Number:	5	GRatioArea:	0.583137		CMT1A 4_063.TIF	Number:	1	GRatioArea:	0.721774		CMT1A 5_040.TIF	Number:	3	GRatioArea:	0.630355
					0.632849	0.600023	0.735941		Wt 1_032.TIF	Number:	3	GRatioArea:	0.632849		Wt 2_038.TIF	Number:	6	GRatioArea:	0.68758		Wt 3_039.TIF	Number:	6	GRatioArea:	0.582495		CMT1A 4_063.TIF	Number:	2	GRatioArea:	0.600023		CMT1A 5_040.TIF	Number:	4	GRatioArea:	0.598315
					0.607745	0.707668	0.538359		Wt 1_032.TIF	Number:	4	GRatioArea:	0.607745		Wt 2_039.TIF	Number:	1	GRatioArea:	0.649268		Wt 3_038.TIF	Number:	1	GRatioArea:	0.532175		CMT1A 4_063.TIF	Number:	3	GRatioArea:	0.707668		CMT1A 5_040.TIF	Number:	5	GRatioArea:	0.611905
					0.666722	0.475308	0.663402		Wt 1_032.TIF	Number:	5	GRatioArea:	0.666722		Wt 2_039.TIF	Number:	2	GRatioArea:	0.623778		Wt 3_038.TIF	Number:	2	GRatioArea:	0.499864		CMT1A 4_063.TIF	Number:	4	GRatioArea:	0.475308		CMT1A 5_040.TIF	Number:	6	GRatioArea:	0.63497
					0.662972	0.596791	0.70331		Wt 1_032.TIF	Number:	6	GRatioArea:	0.662972		Wt 2_039.TIF	Number:	3	GRatioArea:	0.614308		Wt 3_038.TIF	Number:	3	GRatioArea:	0.564243		CMT1A 4_063.TIF	Number:	5	GRatioArea:	0.596791		CMT1A 5_040.TIF	Number:	7	GRatioArea:	0.62641
					0.699217	0.70036	0.643054		Wt 1_033.TIF	Number:	1	GRatioArea:	0.699217		Wt 2_039.TIF	Number:	4	GRatioArea:	0.56881		Wt 3_038.TIF	Number:	4	GRatioArea:	0.603367		CMT1A 4_063.TIF	Number:	6	GRatioArea:	0.70036		CMT1A 5_040.TIF	Number:	8	GRatioArea:	0.642967
					0.67674	0.567729	0.821401		Wt 1_033.TIF	Number:	2	GRatioArea:	0.67674		Wt 2_039.TIF	Number:	5	GRatioArea:	0.556813		Wt 3_038.TIF	Number:	5	GRatioArea:	0.549304		CMT1A 4_063.TIF	Number:	7	GRatioArea:	0.567729		CMT1A 5_040.TIF	Number:	9	GRatioArea:	0.608051
					0.653746	0.311654	0.765466		Wt 1_033.TIF	Number:	4	GRatioArea:	0.653746		Wt 2_039.TIF	Number:	6	GRatioArea:	0.645991		Wt 3_038.TIF	Number:	6	GRatioArea:	0.602975		CMT1A 4_063.TIF	Number:	8	GRatioArea:	0.311654
					0.672277	0.594129	0.807353		Wt 1_033.TIF	Number:	5	GRatioArea:	0.672277		Wt 2_040.TIF	Number:	1	GRatioArea:	0.637549		Wt 3_038.TIF	Number:	7	GRatioArea:	0.475633
					0.655888	0.580587	0.790064		Wt 1_033.TIF	Number:	6	GRatioArea:	0.655888		Wt 2_040.TIF	Number:	2	GRatioArea:	0.58539		Wt 3_038.TIF	Number:	8	GRatioArea:	0.604523
					0.651918	0.626179	0.774536		Wt 1_034.TIF	Number:	1	GRatioArea:	0.651918		Wt 2_040.TIF	Number:	3	GRatioArea:	0.608323		Wt 3_037.TIF	Number:	1	GRatioArea:	0.630256
					0.692952	0.493784	0.778585		Wt 1_034.TIF	Number:	2	GRatioArea:	0.692952								Wt 3_037.TIF	Number:	2	GRatioArea:	0.634809
					0.682505	0.634649	0.686196		Wt 1_034.TIF	Number:	3	GRatioArea:	0.682505								Wt 3_037.TIF	Number:	3	GRatioArea:	0.611854
					0.664561	0.631297	0.673282		Wt 1_034.TIF	Number:	4	GRatioArea:	0.664561								Wt 3_037.TIF	Number:	4	GRatioArea:	0.663894
					0.650805	0.643395	0.771068		Wt 1_034.TIF	Number:	5	GRatioArea:	0.650805								Wt 3_037.TIF	Number:	5	GRatioArea:	0.623613
					0.666981	0.61732	0.68205		Wt 1_035.TIF	Number:	1	GRatioArea:	0.666981								Wt 3_037.TIF	Number:	7	GRatioArea:	0.664473
					0.61307	0.586894	0.696123		Wt 1_035.TIF	Number:	2	GRatioArea:	0.61307								Wt 3_036.TIF	Number:	1	GRatioArea:	0.632611
					0.643598	0.544284	0.730395		Wt 1_035.TIF	Number:	3	GRatioArea:	0.643598								Wt 3_036.TIF	Number:	2	GRatioArea:	0.61543
					0.68626	0.524141	0.766466		Wt 1_035.TIF	Number:	4	GRatioArea:	0.68626								Wt 3_036.TIF	Number:	4	GRatioArea:	0.643423
					0.685805	0.583935	0.670768		Wt 1_035.TIF	Number:	5	GRatioArea:	0.685805								Wt 3_036.TIF	Number:	5	GRatioArea:	0.656201
					0.650884	0.630948	0.746871		Wt 1_035.TIF	Number:	6	GRatioArea:	0.650884								Wt 3_036.TIF	Number:	6	GRatioArea:	0.625638
					0.615357	0.545271	0.687742		Wt 1_035.TIF	Number:	7	GRatioArea:	0.615357								Wt 3_036.TIF	Number:	7	GRatioArea:	0.664046
					0.677659	0.630401	0.656321		Wt 1_036.TIF	Number:	1	GRatioArea:	0.677659								Wt 3_035.TIF	Number:	1	GRatioArea:	0.556124
					0.649254	0.59446	0.76144		Wt 1_036.TIF	Number:	2	GRatioArea:	0.649254								Wt 3_035.TIF	Number:	2	GRatioArea:	0.583306
					0.626536	0.612622	0.727727		Wt 1_036.TIF	Number:	3	GRatioArea:	0.626536								Wt 3_035.TIF	Number:	3	GRatioArea:	0.638222
					0.686704	0.660898	0.734919		Wt 1_036.TIF	Number:	4	GRatioArea:	0.686704								Wt 3_035.TIF	Number:	4	GRatioArea:	0.662313
					0.66902	0.567675	0.801933		Wt 1_036.TIF	Number:	5	GRatioArea:	0.66902								Wt 3_035.TIF	Number:	5	GRatioArea:	0.57747
					0.687013	0.641734	0.770919		Wt 1_036.TIF	Number:	6	GRatioArea:	0.687013								Wt 3_035.TIF	Number:	6	GRatioArea:	0.652298
					0.541299	0.644045	0.597522		Wt 1_036.TIF	Number:	7	GRatioArea:	0.541299								Wt 3_035.TIF	Number:	7	GRatioArea:	0.625508
					0.763755	0.645587	0.799649		Wt 1_036.TIF	Number:	8	GRatioArea:	0.763755
					0.714535	0.504057	0.56221		Wt 1_037.TIF	Number:	1	GRatioArea:	0.714535
					0.679301	0.546545	0.785052		Wt 1_037.TIF	Number:	2	GRatioArea:	0.679301
					0.689168	0.702436	0.725401		Wt 1_037.TIF	Number:	3	GRatioArea:	0.689168
					0.654287	0.681856	0.706648		Wt 1_037.TIF	Number:	4	GRatioArea:	0.654287
					0.643893	0.607585	0.762719		Wt 1_037.TIF	Number:	5	GRatioArea:	0.643893
					0.608078	0.647792	0.790019		Wt 1_037.TIF	Number:	6	GRatioArea:	0.608078
					0.679166	0.629051	0.781473		Wt 1_038.TIF	Number:	1	GRatioArea:	0.679166
					0.658346	0.687698	0.652738		Wt 1_038.TIF	Number:	2	GRatioArea:	0.658346
					0.615962	0.574944	0.760077		Wt 1_038.TIF	Number:	3	GRatioArea:	0.615962
					0.671208	0.498726	0.680099		Wt 1_038.TIF	Number:	4	GRatioArea:	0.671208
					0.588235	0.649787	0.822635		Wt 1_038.TIF	Number:	5	GRatioArea:	0.588235
					0.66371	0.65795	0.673555		Wt 1_038.TIF	Number:	6	GRatioArea:	0.66371
					0.636619	0.675958	0.658051		Wt 1_038.TIF	Number:	7	GRatioArea:	0.636619
					0.617601	0.681173	0.755363		Wt 1_039.TIF	Number:	1	GRatioArea:	0.617601
					0.581032	0.533347	0.739842		Wt 1_039.TIF	Number:	2	GRatioArea:	0.581032
					0.616529	0.549276	0.694988		Wt 1_039.TIF	Number:	3	GRatioArea:	0.616529
					0.638648	0.698945	0.65131		Wt 1_039.TIF	Number:	4	GRatioArea:	0.638648
					0.67805	0.565316	0.640955		Wt 1_039.TIF	Number:	5	GRatioArea:	0.67805
					0.664591	0.584034	0.719407		Wt 1_039.TIF	Number:	6	GRatioArea:	0.664591
					0.638369	0.618389	0.61241		Wt 1_040.TIF	Number:	2	GRatioArea:	0.638369
					0.622567	0.604168	0.773199		Wt 1_040.TIF	Number:	3	GRatioArea:	0.622567
					0.68387	0.644614	0.810421		Wt 1_040.TIF	Number:	4	GRatioArea:	0.68387
					0.660649	0.670471	0.72062		Wt 1_040.TIF	Number:	5	GRatioArea:	0.660649
					0.557249	0.641056	0.769485		Wt 1_040.TIF	Number:	6	GRatioArea:	0.557249
					0.666577	0.621883	0.761828		Wt 1_040.TIF	Number:	7	GRatioArea:	0.666577
					0.535097	0.662791	0.706641		Wt 1_040.TIF	Number:	8	GRatioArea:	0.535097
					0.645221	0.640846	0.588378		Wt 1_041.TIF	Number:	1	GRatioArea:	0.645221
					0.62909	0.524869	0.74939		Wt 1_041.TIF	Number:	2	GRatioArea:	0.62909
					0.630402	0.660824	0.568322		Wt 1_041.TIF	Number:	4	GRatioArea:	0.630402
					0.642317	0.576172	0.690102		Wt 1_041.TIF	Number:	5	GRatioArea:	0.642317
					0.707002	0.592056	0.708321		Wt 1_041.TIF	Number:	6	GRatioArea:	0.707002
					0.617398	0.60518	0.683464		Wt 1_041.TIF	Number:	7	GRatioArea:	0.617398
					0.613524	0.647552	0.805858		Wt 1_041.TIF	Number:	8	GRatioArea:	0.613524
					0.632207	0.64721	0.729988
					0.586932	0.530005	0.723474
					0.575064	0.610188	0.725623
					0.656237	0.678264	0.802833
					0.616761	0.703997	0.687872
					0.660058	0.660011	0.725623
					0.592859	0.600534	0.802833
					0.701695	0.658408	0.687872
					0.620185	0.663806	0.731312
					0.521791	0.578486	0.739829
					0.660431	0.669734	0.703301
					0.5715	0.623372	0.766253
					0.604727	0.658453	0.675302
					0.651727	0.605531	0.695206
					0.625208	0.501467	0.725763
					0.594511	0.522964	0.723061
					0.657483	0.71869	0.65527
					0.694128	0.643079	0.685569
					0.661212	0.630119	0.557494
					0.56402	0.614519	0.731904
					0.711923	0.619675	0.604555
					0.609572	0.628144	0.691165
					0.636052	0.552698	0.57241
					0.619343	0.644586	0.665433
					0.522083	0.568347	0.714946
					0.626017	0.61733	0.770534
					0.671082	0.615419	0.764025
					0.599496	0.602326	0.672107
					0.606463	0.60244	0.793025
					0.610419	0.601566	0.758794
					0.618026	0.616119	0.813274
					0.569259	0.642506	0.684161
					0.586573	0.561894	0.606091
					0.61914	0.660344	0.705092
					0.622486	0.569759	0.710012
					0.725101	0.644962	0.732968
					0.675574	0.635825	0.621534
					0.599633	0.570318	0.635049
					0.656517	0.601551	0.865314
					0.648847	0.634617	0.665366
					0.637051	0.64428	0.643658
					0.624008	0.516037	0.73469
					0.65503	0.620486	0.667328
					0.739226	0.634405
					0.616999	0.559861
					0.613678	0.624243
					0.677658	0.598388
					0.604109	0.576979
					0.615498	0.583278
					0.579538	0.621112
					0.687732	0.582284
					0.637998	0.560683
					0.571895	0.624946
					0.606267	0.522376
					0.633453	0.572594
					0.670769	0.613931
					0.608543	0.575127
					0.595512	0.661549
					0.726957	0.628457
					0.650041	0.662487
					0.579315	0.661585
					0.625742	0.648923
					0.626094	0.582131
					0.609658	0.641809
					0.645026	0.621293
					0.655403	0.645783
					0.646477	0.495258
					0.665326	0.498774
					0.622495	0.625403
					0.682615	0.541577
					0.662013	0.621173
					0.617042	0.651015
					0.640349	0.562548
					0.695494	0.555478
					0.681643	0.595343
					0.625822	0.574191
					0.664899	0.542531
					0.634828	0.588413
					0.652192	0.510673
					0.618596	0.583588
					0.648215	0.52608
					0.653751	0.625471
					0.632942	0.665235
					0.597869	0.556344
					0.608916	0.620133
					0.61584	0.6073
					0.675575	0.548608
					0.614587	0.620936
					0.646717	0.642258
					0.652116	0.533425
					0.671433	0.603395
					0.614308	0.591726
					0.551199	0.617929
					0.639342	0.565304
					0.645704	0.566969
					0.680705	0.687119
					0.614206	0.607958
					0.639651	0.620262
					0.659206	0.546835
					0.576162	0.592281
					0.677699	0.578365
					0.677211	0.492595
					0.680144	0.422665
					0.634999	0.518133
					0.663553	0.577869
					0.746889	0.603755
					0.682923	0.549999
					0.625155	0.530475
					0.527862	0.52931
					0.638057	0.558836
					0.59551	0.509288
					0.59569	0.6333
					0.674003	0.647704
					0.649594	0.521725
					0.61657	0.563617
					0.639282	0.54942
					0.659344	0.58744
					0.655384	0.439636
					0.697819	0.537797
					0.59237	0.518164
					0.681279	0.536949
					0.642817	0.619762
					0.674756	0.534666
					0.722524	0.595265
					0.681118	0.637277
					0.642943	0.673764
					0.629191	0.482771
					0.686136	0.553961
					0.649531	0.585144
					0.621915	0.604235
					0.570812	0.556961
					0.639491	0.573727
					0.712988	0.577518
					0.604069	0.740617
					0.622551	0.556212
					0.617702	0.630355
					0.688661	0.598315
					0.586487	0.611905
					0.621478	0.63497
					0.635358	0.62641
					0.587345	0.642967
					0.679247	0.608051
					0.611588	0.729674
					0.639381	0.788027
					0.603753	0.632117
					0.631466	0.754157
					0.592109	0.667304
					0.636396	0.737111
					0.65869	0.694741
					0.425433	0.642987
					0.589116	0.771839
					0.65606	0.523778
					0.555512	0.788031
					0.630182	0.716931
					0.640423	0.640668
					0.617307	0.668711
					0.559959	0.675266
					0.617214	0.80182
					0.595702	0.796348
					0.634719	0.666076
					0.67994	0.79529
					0.682104	0.701005
					0.661762	0.713934
					0.622208	0.768896
					0.707419	0.555226
					0.585396	0.53541
					0.590649	0.636527
					0.611369	0.62183
					0.599576	0.716257
					0.646608	0.643373
					0.586397	0.629173
					0.678852	0.62121
					0.677322	0.724025
					0.597991	0.711167
					0.635328	0.558587
					0.60001	0.649554
					0.625531	0.649934
					0.705454	0.699681
					0.61793	0.733702
					0.663075	0.701447
					0.562905	0.64321
					0.5997	0.592404
					0.614486	0.791834
					0.678398	0.590641
					0.58285	0.671416
					0.719447	0.798186
					0.646073	0.740162
					0.742289	0.805698
					0.591647	0.858424
					0.615432	0.685694
					0.619178	0.686889
					0.68758	0.798764
					0.649268	0.59873
					0.623778	0.804233
					0.614308	0.647824
					0.56881	0.740156
					0.556813	0.763725
					0.645991	0.609937
					0.637549	0.702903
					0.58539	0.669243
					0.608323	0.747403
					0.65269	0.750435
					0.646029	0.80564
					0.638428	0.591603
					0.612019	0.702496
					0.608933	0.578613
					0.65941	0.679319
					0.663497	0.72514
					0.639038	0.817777
					0.636218	0.719357
					0.60273	0.615263
					0.650518	0.659198
					0.621661	0.590509
					0.672965	0.58522
					0.662366	0.618419
					0.686234	0.707151
					0.586036	0.699433
					0.567719	0.791842
					0.587441	0.817701
					0.674274	0.609921
					0.660085	0.61482
					0.652384	0.625898
					0.623907	0.759702
					0.650006	0.780557
					0.662302	0.662998
					0.613406	0.694462
					0.583156	0.802469
					0.654883	0.728124
					0.639895	0.778232
					0.641986	0.683227
					0.624102	0.674898
					0.621841	0.8698
					0.626365	0.837346
					0.647138	0.742399
					0.610597	0.691738
					0.706286	0.884853
					0.666798	0.678619
					0.607575	0.844808
					0.59195	0.748425
					0.647893	0.760595
					0.681356	0.713013
					0.642622	0.773202
					0.646959	0.581909
					0.68635	0.848507
					0.659209	0.726337
					0.608631	0.614174
					0.533626	0.530425
					0.647554	0.871244
					0.680914	0.692959
					0.632495	0.62565
					0.631771	0.681088
					0.636945	0.623683
					0.611631	0.836934
					0.636971	0.77137
					0.622214	0.738846
					0.646786	0.700102
					0.63499	0.8726
					0.64294	0.812117
					0.610464	0.748118
					0.602816	0.70428
					0.662212	0.610452
					0.610122	0.491681
					0.694079	0.648064
					0.651455	0.549587
					0.652347	0.658356
					0.581464	0.663834
					0.629466	0.729841
					0.638996	0.754012
					0.600747	0.582447
					0.62209	0.739311
					0.639637	0.732529
					0.623628	0.656177
					0.650988	0.653307
					0.674011	0.659721
					0.572691	0.653153
					0.587703	0.811989
					0.697391	0.674402
					0.641399	0.682045
					0.659474	0.545341
					0.666138	0.599778
					0.579179
					0.678217
					0.6736
					0.64239
					0.632034
					0.637749
					0.693595
					0.627958
					0.654694
					0.623214
					0.666003
					0.565142
					0.626199
					0.664545
					0.667541
					0.698126
					0.677997
					0.675711
					0.615256
					0.628261
					0.662903
					0.627468
					0.661709
					0.631922
					0.617919
					0.637555
					0.705905
					0.686483
					0.662238
					0.65445
					0.660696
					0.673363
					0.645544
					0.695986
					0.736481
					0.658251
					0.647692
					0.613583
					0.610173
					0.697624
					0.62894
					0.659927
					0.671613
					0.644046
					0.658954
					0.674838
					0.647337
					0.675159
					0.599403
					0.689528
					0.623417
					0.658533
					0.599878
					0.616708
					0.658391
					0.60938
					0.662644
					0.607979
					0.66424
					0.604018
					0.708893
					0.664424
					0.657579
					0.665485
					0.632565
					0.65314
					0.630873
					0.6585
					0.652089
					0.587338
					0.637404
					0.445421
					0.657926
					0.652147
					0.639993
					0.678161
					0.590993
					0.663038
					0.688046
					0.565045
					0.634397
					0.697998
					0.667536
					0.595984
					0.658497
					0.648429
					0.536377
					0.582398
					0.544313
					0.654812
					0.492523
					0.615705
					0.541805
					0.728722
					0.618698
					0.568391
					0.579962
					0.525206
					0.645212
					0.542385
					0.611545
					0.615577
					0.66266
					0.551322
					0.648249
					0.678593
					0.574972
					0.561404
					0.62913
					0.550469
					0.590523
					0.583137
					0.582495
					0.532175
					0.499864
					0.564243
					0.603367
					0.549304
					0.602975
					0.475633
					0.604523
					0.630256
					0.634809
					0.611854
					0.663894
					0.623613
					0.664473
					0.632611
					0.61543
					0.643423
					0.656201
					0.625638
					0.664046
					0.556124
					0.583306
					0.638222
					0.662313
					0.57747
					0.652298
					0.625508

## Sheet: Fig 3E Axon diameter vs g-ratio
Figure 3 D: axon diameter vs g-ratio
wildtype		CMT1A		CMT1E
axon diameter	g-ratio	axon diameter	g-ratio	axon diameter	g-ratio
0.953	0.515786	1.676	0.745219	2.618	0.878008
1.406	0.682563	1.363	0.755305	1.782	0.690244
1.161	0.559239	1.127	0.710025	3.012	0.889047
1.108	0.601788	0.993	0.666166	1.423	0.844884
1.32	0.57681	2.623	0.897947	1.952	0.799307
0.923	0.520118	1.882	0.942311	2.093	0.707632
1.021	0.569397	1.271	0.54857	1.422	0.682565
1.005	0.556182	0.715	0.750303	1.304	0.777853
0.999	0.544307	0.054	0.344251	1.462	0.734841
0.95	0.547639	1.419	0.592695	1.615	0.708845
1.191	0.560196	1.397	0.612015	1.963	0.838153
1.531	0.627843	1.214	0.610493	1.685	0.778579
1.597	0.624782	1.314	0.6265	1.555	0.718592
1.135	0.600593	1.314	0.583215	1.229	0.836434
1.391	0.628644	1.242	0.640709	1.567	0.731326
1.263	0.599539	0.872	0.597175	1.058	0.719684
1.036	0.583669	1.421	0.635773	1.023	0.634217
1.221	0.609126	1.225	0.636077	1.309	0.76619
0.923	0.582055	1.158	0.579986	1.022	0.637409
1.081	0.546537	1.066	0.535039	2.164	0.772551
0.88	0.543938	0.937	0.544921	1.705	0.726806
1.002	0.603374	1.179	0.565036	1.525	0.716492
1.233	0.618946	0.964	0.549088	2.132	0.777543
1.053	0.593249	0.996	0.54649	1.477	0.580074
0.949	0.543109	1.18	0.576788	1.495	0.708172
1.223	0.615118	0.977	0.532005	1.432	0.733573
1.251	0.632672	0.54	0.39067	0.852	0.670783
1.018	0.580085	0.675	0.525363	1.752	0.78116
1.316	0.581375	1.235	0.542752	1.626	0.7991
1.415	0.636708	1.192	0.638272	1.566	0.780441
1.351	0.633823	1.321	0.613819	1.466	0.74334
1.717	0.656052	0.907	0.4968	2.001	0.831836
1.45	0.645839	1.194	0.601213	1.267	0.57804
1.312	0.670796	0.924	0.519728	1.527	0.806679
1.502	0.647535	0.993	0.541395	1.896	0.737284
1.261	0.608043	0.982	0.517655	1.713	0.723471
1.403	0.642194	0.673	0.485135	1.662	0.758861
1.521	0.612036	0.864	0.508954	2.087	0.826658
1.125	0.547719	1.082	0.544702	1.053	0.606163
2.262	0.711158	1.133	0.564233	1.331	0.795428
1.381	0.597267	1.167	0.563476	1.367	0.835647
1.284	0.617055	0.851	0.502982	1.356	0.671703
2.208	0.715578	0.973	0.506292	0.979	0.704444
1.343	0.618072	0.888	0.495968	1.629	0.741282
1.394	0.637028	0.924	0.578417	1.925	0.764781
1.542	0.633791	1.001	0.504531	1.241	0.75825
1.602	0.634495	1.301	0.614541	1.96	0.87012
1.837	0.628297	1.225	0.569105	1.832	0.803829
1.481	0.649915	0.962	0.538194	1.233	0.826519
1.837	0.606326	1.224	0.574338	1.958	0.856651
1.273	0.577568	1.166	0.585028	1.65	0.801179
1.584	0.644851	0.995	0.556263	2.338	0.881033
1.973	0.697608	0.898	0.514555	1.261	0.711026
1.77	0.690584	1.069	0.548334	1.602	0.793224
1.511	0.644795	1.012	0.572923	1.939	0.866485
1.141	0.567717	1.082	0.56831	1.929	0.848422
1.698	0.686702	0.94	0.516873	1.218	0.829205
1.217	0.633455	1.049	0.523449	1.024	0.596568
1.059	0.528512	1.081	0.542255	1.342	0.82454
1.257	0.614235	1.152	0.563958	1.319	0.798257
1.275	0.618278	0.902	0.582925	1.643	0.749246
1.17	0.605775	0.908	0.527602	1.308	0.827674
1.396	0.596492	0.957	0.523228	1.895	0.815446
1.393	0.647181	0.745	0.477552	1.041	0.683444
1.511	0.645868	0.922	0.500863	2.648	0.830336
1.397	0.641198	0.947	0.539053	2.589	0.882167
1.732	0.648994	1.266	0.643567	1.357	0.674141
1.312	0.611383	0.806	0.512906	1.169	0.709771
1.201	0.626983	0.863	0.48066	1.149	0.757746
1.417	0.626383	1.279	0.606014	1.651	0.744712
1.665	0.675361	0.985	0.510569	1.376	0.715231
1.802	0.625962	1.132	0.606042	2.468	0.83229
1.532	0.628243	0.77	0.486656	1.582	0.756271
2.138	0.644787	1.138	0.522234	3.633	0.87517
1.283	0.577925	1.18	0.617902	2.469	0.833755
0.708	0.437288	1.257	0.601545	2.521	0.83117
1.752	0.71181	0.807	0.486898	1.854	0.748113
1.684	0.673371	0.778	0.490954	1.717	0.799805
1.523	0.624043	0.718	0.450677	0.838	0.636131
1.699	0.638299	0.825	0.508145	2.123	0.854875
1.274	0.571452	0.883	0.505943	1.409	0.73945
1.551	0.600941	1.027	0.596076	2.101	0.798001
1.575	0.615678	1.318	0.58736	1.974	0.825944
1.455	0.638309	1.032	0.512433	1.35	0.789969
1.817	0.668759	0.82	0.501322	1.493	0.750908
1.562	0.638858	0.799	0.467523	1.293	0.788451
1.354	0.630067	0.769	0.644157	1.359	0.722559
1.933	0.671199	0.835	0.496427	1.556	0.792499
1.581	0.655644	0.608	0.447422	1.722	0.773892
1.63	0.62891	0.939	0.48769	1.247	0.777762
1.634	0.630263	1.06	0.487979	0.897	0.748076
1.748	0.697444	1.03	0.524292	1.418	0.709097
2.179	0.660601	1.062	0.584294	0.998	0.682007
1.306	0.589786	0.564	0.347433	1.132	0.82046
1.56	0.640518	0.956	0.551995	0.991	0.678811
1.29	0.611738	0.99	0.47072	0.827	0.747171
1.496	0.646633	0.697	0.449389	1.08	0.630653
1.004	0.5713	1.156	0.590009	2.326	0.763899
1.276	0.699221	1.185	0.561297	0.966	0.553365
2.3	0.718479	0.976	0.495474	0.58	0.664544
2.358	0.72033	0.915	0.531282	0.58	0.679158
1.507	0.645658	0.893	0.49238	1.152	0.77412
1.482	0.609906	1.03	0.516484	0.964	0.750881
1.934	0.669566	1.04	0.517237	1.132	0.771286
1.457	0.674082	0.906	0.525021	2.361	0.87913
1.434	0.5787	1.037	0.542316	1.092	0.736789
1.028	0.629373	1.161	0.560835	1.936	0.780005
1.965	0.675092	1.545	0.617651	1.144	0.772159
1.485	0.593462	1.458	0.571062	0.974	0.658519
1.613	0.696294	1.105	0.552786	1.678	0.733587
1.488	0.627529	1.126	0.572167	1.008	0.687258
1.661	0.673908	0.85	0.572646	1.548	0.732456
1.448	0.687063	1.796	0.68702	1.381	0.745606
1.526	0.610835	1.16	0.536252	2.037	0.870493
1.545	0.638759	1.53	0.651426	0.96	0.70426
1.451	0.635166	1.392	0.58564	1.285	0.799531
1.331	0.603084	1.669	0.630794	0.955	0.726714
1.905	0.68359	1.843	0.583282	1.41	0.729015
1.346	0.619213	1.349	0.597967	1.44	0.769289
1.826	0.690214	1.537	0.607033	1.225	0.661732
1.322	0.615261	1.903	0.623268	1.102	0.634557
1.699	0.613959	1.245	0.725282	1.595	0.681036
1.214	0.563649	1.595	0.678897	1.571	0.711492
1.927	0.68024	2.068	0.762994	1.737	0.727208
2.054	0.691693	0.549	0.58461	1.68	0.772812
1.171	0.626101	1.926	0.831452	1.553	0.754036
1.577	0.653249	1.046	0.619216	1.102	0.654037
1.25	0.653153	1.292	0.652961	1.568	0.672707
1.498	0.619455	1.19	0.591089	1.57	0.702209
1.673	0.667483	0.926	0.646844	1.881	0.801129
1.277	0.606997	1.403	0.707163	0.923	0.601655
1.304	0.605496	1.433	0.749135	1.616	0.703454
1.271	0.600435	1.133	0.606655	1.294	0.628626
0.849	0.594697	1.299	0.606025	1.147	0.708256
1.27	0.594485	1.392	0.68301	1.993	0.838548
1.291	0.608999	1.889	0.778771	1.577	0.778461
1.786	0.659805	0.957	0.614132	1.336	0.721274
1.906	0.680394	2.104	0.8317	0.802	0.674572
0.859	0.593759	1.327	0.607708	1.39	0.687088
1.559	0.611012	0.837	0.598725	1.15	0.684731
1.314	0.624906	0.868	0.578971	1.378	0.769636
1.881	0.680847	1.359	0.64551	1.582	0.810937
1.846	0.693955	2.038	0.759278	1.001	0.622757
1.463	0.673754	2.251	0.77071	0.866	0.535518
1.535	0.666687	1.43	0.701856	0.922	0.622907
1.236	0.742963	1.135	0.757572	2.138	0.857779
1.561	0.586165	1.455	0.673436	1.029	0.622842
1.232	0.603665	1.734	0.773875	1.331	0.737958
1.025	0.634574	1.661	0.69915	3.529	0.837749
1.651	0.644942	1.72	0.605217	1.353	0.72385
1.694	0.621288	0.835	0.483565	1.077	0.649265
1.866	0.621716	1.199	0.571189	2.019	0.836508
1.322	0.638896	1.567	0.688666	1.879	0.712383
1.77	0.645976	2.082	0.752235	1.003	0.642356
1.209	0.533231	1.274	0.677843	1.839	0.792816
1.055	0.589949	1.708	0.760333	0.806	0.684466
1.384	0.657186	1.379	0.813005	1.007	0.650766
1.437	0.628356	1.154	0.564334	1.209	0.704386
1.626	0.660249	1.077	0.598843	1.465	0.796684
1.149	0.607269	1.635	0.778029	1.499	0.819642
1.329	0.618862	1.563	0.661074	1.401	0.715484
1.865	0.658585	1.43	0.645365	1.502	0.728733
1.482	0.638074	2.344	0.747496	1.354	0.708465
1.384	0.656954	1.08	0.589713	1.129	0.755111
1.576	0.65445	1.206	0.596685	2.052	0.8051
1.407	0.669483	1.189	0.788183	1.718	0.813441
1.496	0.628878	1.441	0.658659	1.121	0.650504
0.982	0.588628	1.577	0.717802	1.445	0.70569
1.84	0.694863	1.209	0.72952	0.96	0.623591
1.557	0.683572	1.366	0.649159	1.466	0.712801
1.282	0.558719	1.383	0.831339	1.536	0.783671
0.983	0.566381	1.247	0.607069	1.243	0.707159
1.384	0.599127	1.179	0.64227	1.699	0.727941
1.443	0.63203	0.889	0.657417	0.908	0.635823
1.471	0.623708	1.58	0.611271	1.365	0.716429
1.478	0.625397	1.163	0.748314	0.93	0.652829
2.072	0.680205	0.951	0.554039	1.057	0.652735
1.208	0.62917	1.4	0.644487	1.298	0.736119
1.46	0.702268	0.7	0.532945	1.571	0.775154
1.86	0.650834	1.749	0.684944	2.028	0.830777
1.419	0.633124	1.264	0.66051	0.966	0.630941
1.509	0.678022	2.608	0.766056	1.459	0.767634
1.213	0.59513	1.346	0.624642	1.786	0.856906
1.338	0.645633	1.262	0.681435	0.942	0.608161
1.498	0.694668	1.599	0.758673	2.138	0.777984
1.974	0.633298	1.564	0.757598	1.415	0.716738
1.133	0.724772	0.892	0.449996	1.007	0.68857
1.331	0.649068	1.143	0.692734	1.521	0.758981
1.428	0.692349	1.754	0.770275	1.328	0.719275
1.581	0.656339	0.713	0.589603	2.243	0.836414
1.65	0.636654	1.809	0.721774	2.591	0.876255
1.459	0.632849	0.935	0.600023	1.181	0.735941
1.184	0.607745	1.589	0.707668	0.925	0.538359
1.74	0.666722	0.834	0.475308	1.195	0.663402
1.406	0.662972	0.983	0.596791	1.254	0.70331
2.158	0.699217	1.233	0.70036	1.382	0.643054
1.975	0.67674	0.827	0.567729	1.76	0.821401
1.719	0.653746	0.232	0.311654	1.504	0.765466
1.778	0.672277	1.271	0.594129	2.151	0.807353
2.136	0.655888	1.205	0.580587	2.294	0.790064
1.643	0.651918	1.744	0.626179	1.697	0.774536
2.162	0.692952	0.793	0.493784	1.696	0.778585
1.843	0.682505	1.625	0.634649	1.18	0.686196
1.721	0.664561	1.596	0.631297	1.148	0.673282
1.668	0.650805	1.587	0.643395	1.903	0.771068
1.649	0.666981	1.289	0.61732	0.933	0.68205
1.384	0.61307	1.022	0.586894	1.971	0.696123
1.905	0.643598	1.028	0.544284	1.687	0.730395
1.594	0.68626	1.389	0.524141	1.907	0.766466
1.669	0.685805	1.134	0.583935	0.928	0.670768
2.127	0.650884	1.462	0.630948	1.258	0.746871
1.13	0.615357	1.028	0.545271	0.905	0.687742
1.852	0.677659	1.332	0.630401	1.248	0.656321
1.502	0.649254	1.279	0.59446	1.491	0.76144
1.501	0.626536	1.397	0.612622	1.41	0.727727
2.191	0.686704	1.501	0.660898	1.373	0.734919
1.522	0.66902	1.159	0.567675	1.763	0.801933
2.083	0.687013	1.36	0.641734	1.958	0.770919
0.802	0.541299	1.445	0.644045	0.82	0.597522
1.299	0.763755	1.611	0.645587	1.164	0.799649
2.071	0.714535	1.079	0.504057	1.259	0.56221
1.389	0.679301	1.426	0.546545	1.825	0.785052
1.81	0.689168	1.848	0.702436	1.362	0.725401
1.601	0.654287	1.824	0.681856	1.729	0.706648
1.376	0.643893	1.123	0.607585	1.639	0.762719
1.957	0.608078	1.403	0.647792	1.171	0.790019
1.96	0.679166	1.425	0.629051	1.483	0.781473
1.584	0.658346	1.668	0.687698	1.155	0.652738
1.416	0.615962	1.687	0.574944	2.29	0.760077
1.391	0.671208	1.06	0.498726	0.878	0.680099
1.128	0.588235	1.989	0.649787	1.938	0.822635
1.659	0.66371	1.74	0.65795	0.803	0.673555
1.378	0.636619	1.79	0.675958	1.135	0.658051
1.386	0.617601	1.724	0.681173	1.76	0.755363
0.879	0.581032	1.412	0.533347	2.111	0.739842
1.183	0.616529	1.47	0.549276	1.435	0.694988
1.577	0.638648	1.877	0.698945	1.126	0.65131
1.227	0.67805	1.248	0.565316	0.918	0.640955
1.558	0.664591	1.409	0.584034	1.143	0.719407
1.762	0.638369	1.912	0.618389	0.845	0.61241
1.853	0.622567	1.262	0.604168	1.761	0.773199
1.515	0.68387	1.511	0.644614	2.572	0.810421
1.379	0.660649	1.67	0.670471	1.461	0.72062
0.904	0.557249	1.628	0.641056	1.721	0.769485
1.556	0.666577	1.306	0.621883	1.542	0.761828
1.587	0.535097	1.37	0.662791	1.252	0.706641
1.543	0.645221	1.349	0.640846	0.784	0.588378
1.327	0.62909	1.197	0.524869	1.425	0.74939
1.554	0.630402	1.678	0.660824	0.672	0.568322
1.436	0.642317	1.367	0.576172	1.079	0.690102
1.968	0.707002	0.952	0.592056	1.124	0.708321
1.594	0.617398	1.238	0.60518	0.896	0.683464
0.858	0.613524	1.55	0.647552	2.635	0.805858
1.65	0.632207	1.805	0.64721	1.189	0.729988
1.162	0.586932	1.45	0.530005	1.415	0.723474
1.182	0.575064	1.46	0.610188	1.408	0.725623
1.594	0.656237	1.443	0.678264	2.215	0.802833
1.238	0.616761	1.632	0.703997	0.901	0.687872
1.309	0.660058	2.008	0.660011	1.408	0.725623
1.136	0.592859	1.21	0.600534	2.215	0.802833
1.722	0.701695	1.59	0.658408	0.901	0.687872
1.176	0.620185	1.663	0.663806	2.508	0.731312
1.063	0.521791	1.068	0.578486	1.336	0.739829
1.654	0.660431	1.778	0.669734	1.322	0.703301
1.422	0.5715	1.566	0.623372	1.609	0.766253
1.148	0.604727	1.372	0.658453	1.544	0.675302
1.539	0.651727	1.551	0.605531	1.332	0.695206
1.317	0.625208	1.005	0.501467	1.274	0.725763
1.252	0.594511	1.209	0.522964	1.377	0.723061
1.512	0.657483	1.697	0.71869	1.223	0.65527
1.727	0.694128	1.283	0.643079	1.205	0.685569
1.626	0.661212	1.338	0.630119	0.604	0.557494
1.241	0.56402	1.387	0.614519	2.048	0.731904
2.157	0.711923	1.41	0.619675	0.959	0.604555
1.653	0.609572	1.561	0.628144	1.557	0.691165
1.581	0.636052	1.024	0.552698	1.198	0.57241
1.455	0.619343	0.978	0.644586	1.158	0.665433
1.041	0.522083	1.243	0.568347	1.444	0.714946
1.36	0.626017	1.455	0.61733	2.03	0.770534
1.312	0.671082	1.478	0.615419	1.841	0.764025
1.389	0.599496	1.119	0.602326	1.475	0.672107
1.236	0.606463	1.241	0.60244	2.483	0.793025
1.808	0.610419	1.045	0.601566	1.436	0.758794
1.514	0.618026	1.48	0.616119	1.416	0.813274
1.166	0.569259	1.48	0.642506	1.429	0.684161
1.108	0.586573	1.258	0.561894	0.903	0.606091
1.576	0.61914	1.493	0.660344	1.247	0.705092
1.836	0.622486	1.28	0.569759	1.248	0.710012
2.176	0.725101	1.345	0.644962	1.566	0.732968
1.776	0.675574	1.625	0.635825	0.905	0.621534
1.383	0.599633	1.369	0.570318	1.09	0.635049
1.669	0.656517	1.177	0.601551	3.26	0.865314
1.613	0.648847	1.453	0.634617	1.487	0.665366
1.483	0.637051	1.47	0.64428	1.121	0.643658
1.449	0.624008	1.018	0.516037	1.982	0.73469
1.502	0.65503	1.231	0.620486	0.762	0.667328
2.188	0.739226	1.348	0.634405
1.599	0.616999	1.261	0.559861
1.499	0.613678	1.057	0.624243
1.96	0.677658	1.18	0.598388
1.377	0.604109	1.151	0.576979
1.993	0.615498	1.059	0.583278
1.394	0.579538	1.286	0.621112
1.708	0.687732	1.172	0.582284
1.766	0.637998	1.303	0.560683
1.059	0.571895	1.246	0.624946
1.432	0.606267	1.018	0.522376
1.398	0.633453	1.23	0.572594
1.777	0.670769	1.336	0.613931
1.384	0.608543	1.186	0.575127
1.415	0.595512	1.372	0.661549
2.15	0.726957	1.414	0.628457
1.396	0.650041	1.615	0.662487
1.142	0.579315	1.385	0.661585
1.248	0.625742	1.484	0.648923
1.765	0.626094	1.235	0.582131
1.702	0.609658	1.273	0.641809
1.425	0.645026	1.312	0.621293
1.91	0.655403	1.088	0.645783
1.211	0.646477	1.162	0.495258
1.803	0.665326	1.034	0.498774
1.323	0.622495	1.149	0.625403
1.496	0.682615	0.955	0.541577
1.74	0.662013	1.501	0.621173
1.308	0.617042	1.091	0.651015
2.026	0.640349	1.091	0.562548
2.191	0.695494	1.165	0.555478
1.868	0.681643	1.473	0.595343
1.778	0.625822	0.993	0.574191
2.248	0.664899	0.939	0.542531
1.64	0.634828	1.366	0.588413
1.391	0.652192	0.452	0.510673
1.122	0.618596	1.318	0.583588
1.718	0.648215	0.923	0.52608
1.363	0.653751	1.292	0.625471
1.591	0.632942	1.533	0.665235
1.52	0.597869	1.303	0.556344
1.577	0.608916	1.609	0.620133
1.623	0.61584	0.939	0.6073
1.839	0.675575	0.973	0.548608
1.372	0.614587	0.959	0.620936
1.461	0.646717	1.263	0.642258
1.89	0.652116	0.989	0.533425
1.637	0.671433	1.189	0.603395
1.349	0.614308	1.068	0.591726
1.215	0.551199	1.053	0.617929
1.707	0.639342	1.084	0.565304
1.563	0.645704	1.158	0.566969
1.915	0.680705	1.29	0.687119
1.873	0.614206	1.206	0.607958
1.851	0.639651	1.498	0.620262
1.776	0.659206	0.955	0.546835
1.342	0.576162	1.039	0.592281
1.675	0.677699	1.176	0.578365
1.777	0.677211	0.768	0.492595
1.791	0.680144	0.135	0.422665
1.614	0.634999	1.027	0.518133
1.658	0.663553	1.081	0.577869
1.933	0.746889	1.638	0.603755
1.476	0.682923	1.042	0.549999
1.358	0.625155	0.925	0.530475
1.42	0.527862	1.053	0.52931
1.463	0.638057	0.93	0.558836
1.292	0.59551	0.763	0.509288
1.34	0.59569	1.267	0.6333
1.43	0.674003	1.199	0.647704
1.492	0.649594	0.804	0.521725
1.708	0.61657	0.93	0.563617
2.052	0.639282	1.139	0.54942
1.907	0.659344	1.155	0.58744
1.593	0.655384	0.752	0.439636
1.984	0.697819	0.921	0.537797
1.516	0.59237	0.881	0.518164
1.542	0.681279	1.039	0.536949
1.725	0.642817	1.15	0.619762
1.661	0.674756	0.753	0.534666
2.071	0.722524	1.078	0.595265
2.296	0.681118	1.481	0.637277
1.915	0.642943	1.259	0.673764
1.357	0.629191	0.854	0.482771
2.151	0.686136	1.034	0.553961
1.432	0.649531	1.022	0.585144
1.515	0.621915	0.948	0.604235
1.451	0.570812	1.077	0.556961
0.937	0.639491	1.228	0.573727
1.763	0.712988	1.173	0.577518
1.568	0.604069	1.702	0.740617
1.579	0.622551	0.918	0.556212
1.52	0.617702	1.05	0.630355
1.873	0.688661	1.184	0.598315
1.182	0.586487	1.251	0.611905
1.725	0.621478	1.399	0.63497
1.452	0.635358	1.182	0.62641
1.48	0.587345	1.421	0.642967
1.97	0.679247	0.88	0.608051
1.281	0.611588	1.543	0.729674
1.469	0.639381	1.238	0.788027
1.508	0.603753	1.027	0.632117
1.606	0.631466	1.451	0.754157
1.339	0.592109	1.324	0.667304
1.428	0.636396	1.507	0.737111
1.538	0.65869	1.264	0.694741
0.432	0.425433	1.186	0.642987
1.145	0.589116	1.489	0.771839
1.432	0.65606	0.733	0.523778
1.035	0.555512	1.492	0.788031
1.507	0.630182	1.461	0.716931
1.397	0.640423	1.164	0.640668
1.272	0.617307	1.68	0.668711
1.357	0.559959	1.211	0.675266
1.269	0.617214	1.59	0.80182
1.248	0.595702	1.501	0.796348
2.059	0.634719	1.751	0.666076
1.795	0.67994	2.684	0.79529
2.113	0.682104	1.249	0.701005
2.157	0.661762	1.752	0.713934
1.469	0.622208	1.364	0.768896
1.984	0.707419	0.419	0.555226
1.502	0.585396	0.824	0.53541
1.431	0.590649	1.463	0.636527
1.276	0.611369	0.555	0.62183
1.413	0.599576	1.386	0.716257
1.301	0.646608	1.637	0.643373
1.386	0.586397	0.545	0.629173
1.498	0.678852	0.636	0.62121
1.219	0.677322	1.304	0.724025
1.63	0.597991	1.726	0.711167
2	0.635328	0.819	0.558587
1.703	0.60001	1.51	0.649554
1.37	0.625531	1.38	0.649934
1.535	0.705454	1.573	0.699681
1.439	0.61793	1.504	0.733702
1.712	0.663075	1.585	0.701447
1.398	0.562905	1.482	0.64321
1.157	0.5997	0.85	0.592404
1.317	0.614486	1.23	0.791834
1.515	0.678398	1.138	0.590641
1.624	0.58285	0.842	0.671416
1.423	0.719447	1.264	0.798186
1.548	0.646073	1.645	0.740162
2.286	0.742289	0.322	0.805698
1.467	0.591647	1.285	0.858424
1.314	0.615432	1.519	0.685694
1.464	0.619178	1.535	0.686889
1.918	0.68758	0.986	0.798764
1.511	0.649268	1.14	0.59873
1.647	0.623778	1.865	0.804233
1.345	0.614308	1.464	0.647824
1.139	0.56881	1.481	0.740156
1.283	0.556813	1.063	0.763725
1.662	0.645991	0.809	0.609937
1.545	0.637549	1.276	0.702903
1.434	0.58539	0.828	0.669243
1.404	0.608323	1.437	0.747403
1.467	0.65269	1.298	0.750435
1.363	0.646029	1.787	0.80564
1.42	0.638428	1.225	0.591603
0.848	0.612019	1.47	0.702496
1.193	0.608933	0.807	0.578613
1.458	0.65941	1.66	0.679319
1.093	0.663497	1.464	0.72514
1.324	0.639038	1.659	0.817777
1.623	0.636218	1.53	0.719357
1.353	0.60273	1.515	0.615263
1.964	0.650518	1.536	0.659198
1.865	0.621661	1.124	0.590509
1.448	0.672965	0.685	0.58522
1.471	0.662366	1.192	0.618419
1.61	0.686234	1.577	0.707151
1.282	0.586036	1.497	0.699433
0.865	0.567719	1.201	0.791842
1.564	0.587441	1.194	0.817701
1.525	0.674274	1.287	0.609921
1.697	0.660085	1.492	0.61482
1.761	0.652384	1.235	0.625898
1.19	0.623907	1.492	0.759702
1.407	0.650006	1.671	0.780557
1.363	0.662302	0.755	0.662998
1.493	0.613406	1.068	0.694462
1.561	0.583156	1.656	0.802469
1.685	0.654883	1.439	0.728124
1.239	0.639895	1.094	0.778232
1.342	0.641986	2.005	0.683227
1.445	0.624102	1.618	0.674898
1.569	0.621841	1.888	0.8698
1.313	0.626365	1.085	0.837346
1.402	0.647138	1.508	0.742399
1.502	0.610597	0.782	0.691738
1.855	0.706286	1.299	0.884853
1.971	0.666798	1.68	0.678619
1.35	0.607575	1.292	0.844808
1.264	0.59195	1.492	0.748425
1.607	0.647893	1.574	0.760595
1.952	0.681356	1.269	0.713013
1.524	0.642622	1.281	0.773202
1.345	0.646959	1.118	0.581909
1.504	0.68635	1.093	0.848507
1.598	0.659209	1.44	0.726337
1.347	0.608631	1.233	0.614174
0.876	0.533626	0.826	0.530425
1.333	0.647554	1.514	0.871244
1.529	0.680914	2.031	0.692959
1.071	0.632495	1.218	0.62565
1.323	0.631771	1.276	0.681088
1.928	0.636945	1.253	0.623683
1.753	0.611631	1.088	0.836934
1.451	0.636971	1.276	0.77137
1.555	0.622214	1.492	0.738846
1.534	0.646786	1.072	0.700102
1.686	0.63499	1.525	0.8726
1.467	0.64294	1.637	0.812117
1.558	0.610464	1.477	0.748118
1.145	0.602816	0.768	0.70428
1.757	0.662212	0.431	0.610452
1.52	0.610122	0.843	0.491681
1.512	0.694079	1.127	0.648064
1.815	0.651455	0.983	0.549587
1.666	0.652347	1.657	0.658356
1.177	0.581464	1.477	0.663834
1.423	0.629466	1.618	0.729841
1.143	0.638996	1.441	0.754012
1.396	0.600747	0.572	0.582447
1.389	0.62209	1.409	0.739311
1.723	0.639637	1.787	0.732529
1.564	0.623628	1.479	0.656177
1.465	0.650988	1.018	0.653307
1.716	0.674011	1.3	0.659721
1.416	0.572691	0.665	0.653153
1.066	0.587703	1.644	0.811989
1.989	0.697391	0.908	0.674402
1.401	0.641399	1.679	0.682045
1.669	0.659474	1.124	0.545341
1.419	0.666138	0.98	0.599778
1.298	0.579179
1.637	0.678217
1.501	0.6736
1.421	0.64239
1.438	0.632034
1.354	0.637749
1.703	0.693595
1.741	0.627958
1.649	0.654694
1.211	0.623214
1.584	0.666003
1.203	0.565142
1.863	0.626199
1.744	0.664545
1.865	0.667541
1.625	0.698126
1.435	0.677997
1.683	0.675711
1.438	0.615256
1.403	0.628261
1.456	0.662903
1.142	0.627468
1.541	0.661709
1.338	0.631922
1.411	0.617919
1.817	0.637555
1.866	0.705905
1.686	0.686483
1.704	0.662238
1.512	0.65445
1.765	0.660696
1.604	0.673363
1.495	0.645544
1.768	0.695986
1.789	0.736481
1.793	0.658251
1.455	0.647692
1.598	0.613583
1.401	0.610173
1.364	0.697624
1.444	0.62894
1.406	0.659927
1.536	0.671613
1.733	0.644046
1.629	0.658954
1.875	0.674838
1.483	0.647337
1.6	0.675159
1.155	0.599403
1.631	0.689528
1.432	0.623417
2.012	0.658533
1.664	0.599878
1.441	0.616708
1.661	0.658391
1.341	0.60938
1.638	0.662644
1.628	0.607979
1.773	0.66424
1.105	0.604018
1.946	0.708893
1.505	0.664424
1.676	0.657579
1.778	0.665485
1.471	0.632565
1.6	0.65314
1.973	0.630873
1.595	0.6585
1.786	0.652089
1.192	0.587338
1.591	0.637404
0.663	0.445421
1.687	0.657926
1.329	0.652147
1.715	0.639993
1.721	0.678161
1.819	0.590993
1.468	0.663038
1.447	0.688046
1.103	0.565045
1.656	0.634397
1.89	0.697998
1.603	0.667536
1.287	0.595984
1.559	0.658497
1.888	0.648429
1.225	0.536377
1.055	0.582398
0.762	0.544313
1.181	0.654812
0.943	0.492523
1.532	0.615705
0.949	0.541805
1.515	0.728722
1.535	0.618698
1.179	0.568391
1.069	0.579962
0.986	0.525206
1.25	0.645212
1.227	0.542385
1.143	0.611545
1.763	0.615577
1.75	0.66266
0.999	0.551322
1.541	0.648249
1.858	0.678593
1.243	0.574972
1.032	0.561404
1.499	0.62913
1.052	0.550469
1.431	0.590523
1.187	0.583137
1.143	0.582495
1.068	0.532175
0.91	0.499864
1.015	0.564243
1.491	0.603367
1.106	0.549304
1.45	0.602975
0.833	0.475633
1.183	0.604523
1.645	0.630256
1.693	0.634809
1.561	0.611854
1.602	0.663894
1.292	0.623613
1.721	0.664473
1.659	0.632611
1.567	0.61543
1.717	0.643423
1.729	0.656201
1.313	0.625638
1.612	0.664046
1.283	0.556124
1.16	0.583306
1.732	0.638222
1.343	0.662313
1.212	0.57747
1.647	0.652298
1.27	0.625508

## Sheet: Fig 4D NoR density OSL
Figure 4 D: Nodes of Ranvier Density in the OSL
	average per sample			ID	#nodes (1600um2)	average #nodes (1600um2)	density in 1000um2	ID	#nodes (1600um2)	average #nodes (1600um2)	density in 1000um2
	Wildtype	CMT1A		Wt 1	39	37.3333	23.3333	CMT1A 1	36	39.6667	24.7917
	23.33	24.79			49				27
	30	30			24				56
	24.38	24.58		Wt 2	58	48	30	CMT1A 2	42	48	30
	29.79	25.83			43				60
		20.42			43				42
				Wt 3	22	39	24.375	CMT1A 3	33	39.3333	24.5833
Mean	26.88	25.12			40				39
Std. Deviation	3.514	3.421			55				46
Std. Error of Mean	1.757	1.53		Wt 3-477	32	47.6667	29.7917	CMT1A 4	54	41.3333	25.8333
					70				46
					41				24
								CMT1A 5	30	32.6667	20.4167
									36
									32

## Sheet: Fig 4E NoR under heminodal zone
Figure 4 E: Nodes of Ranvier Density in the heminodal zone
	average per sample				ID	#nodes (800um2)	average #nodes (800um2)	density in 1000um2	ID	#nodes (800um2)	average #nodes (800um2)	density in 1000um2
	Wildtype	CMT1A			Wt1	0	0.5	0.625	CMT1A 1	12	14.3333	17.9167
	0.63	17.92				1				12
	3.44	3.33				0				19
	2.08	13.33				1
	1.88	7.5			Wt2	2	2.75	3.4375	CMT1A 2	4	2.66667	3.33333
	2.08	8.75				0				1
	2.5	4.06				5				3
	1.25	4.58				4
	0.25	12.19			Wt3	1	1.66667	2.08333	CMT1A 3	17	10.6667	13.3333
	2.08	17.5				3				5
	2.5	2.5				1				10
		5			Wt7	0	1.5	1.875	CMT1A 4	12	6	7.5
		7.5				4				4
						1				7
						1				2
Mean	1.869	8.68								5
Std. Deviation	0.9391	5.38								6
Std. Error of Mean	0.297	1.553			Wt 1	4	1.66667	2.08333	CMT1A 5	11	7	8.75
						1				5
						0				5
					Wt 2	2	2	2.5	CMT1A 1-1	8	3.25	4.0625
						4				2
						0				0
						3				3
						1
					Wt 3	0	1	1.25	CMT1A 2-1	2	3.66667	4.58333
						1				4
						2				5
						0
						2
					Wt 4	0	0.2	0.25	CMT1A 3-1	4	9.75	12.1875
						0				6
						0				13
						1				16
						0
					Wt 5	2	1.66667	2.08333	CMT1A 4-1	18	14	17.5
						0				13
						3				10
										15
					Wt 6	0	2	2.5	CMT1A 6-1	4	2	2.5
						0				2
						6				0
									CMT1A 7-1	5	4	5
										3
										1
										7
									CMT1A 5-484	2	6	7.5
										2
										14

## Sheet: Fig 5C HC counts
Figure 5 C: Inner and Outer HC counts
	average per sample				average per sample
	IHC				OHC				image name	total OHC (290.91um)	total IHC# (290.91um)	OHC per 100um	IHC per 100um	OHC Average	IHC Average
	Wildtype	CMT1A	CMT1E		Wildtype	CMT1A	CMT1E		Wt HCs count I	116	35	39.8749	12.0312	38.729	11.802
	12.16	12.04	12.73		39.34	40.03	39.74		Wt HCs count II	110	34	37.8124	11.6875
	12.04	12.5	11.87		41.06	41.06	39.05		Wt HCs count III	112	34	38.4999	11.6875
	12.27	12.04	11.7		39.91	38.88	39.23		Wt HCs count IV	110	34	37.8124	11.6875	38.4999	12.1458
	11.8	11.8	12.6		38.73	39.65	39.76		Wt HCs count V	115	37	39.5311	12.7187
	12.15	12.49	12.95		38.5	41.59	42.05		Wt HCs count VI	111	35	38.1561	12.0312
	12.15	12.03			39.07	39.19			Wt HCs count VII	111	35	38.1561	12.0312	39.0728	12.1458
									Wt HCs count VIII	113	36	38.8436	12.375
									Wt HCs count IX	117	35	40.2186	12.0312
Mean	12.1	12.15	12.37		39.44	40.07	39.97		Wt 491-5 I	115	35	39.5692	12.0428	39.3398	12.1575
Std. Deviation	0.1618	0.2826	0.5518		0.9359	1.064	1.206		Wt 491-5 II	108	35	37.1607	12.0428
Std. Error of Mean	0.06607	0.1154	0.2468		0.3821	0.4343	0.5393		Wt 491-5 III	120	36	41.2896	12.3869
									Wt 649-6 I	121	35	41.6337	12.0428	41.0602	12.0428
									Wt 649-6 II	116	34	39.9133	11.6987
									Wt 649-6 III	121	36	41.6337	12.3869
									Wt 665-6 I	114	36	39.2251	12.3869	39.9133	12.2722
									Wt 665-6 II	119	36	40.9455	12.3869
									Wt 665-6 III	115	35	39.5692	12.0428
									CMT1A HCs count I	118	33	40.5624	11.3437	39.6457	11.802
									CMT1A HCs count II	115	35	39.5311	12.0312
									CMT1A HCs count III	113	35	38.8436	12.0312
									CMT1A HCs count IV	121	36	41.5936	12.375	41.5936	12.4895
									CMT1A HCs count V	126	37	43.3124	12.7187
									CMT1A HCs count VI	116	36	39.8749	12.375
									CMT1A HCs count VII	116	35	39.8749	12.0312	39.1874	12.0312
									CMT1A HCs count VIII	113	35	38.8436	12.0312
									CMT1A HCs count IX	113	35	38.8436	12.0312
									CMT1A 663-1 I	117	33	40.2574	11.3546	40.028	12.0428
									CMT1A 663-1 II	116	36	39.9133	12.3869
									CMT1A 663-1 III	116	36	39.9133	12.3869
									CMT1A 663-2 I	121	35	41.6337	12.0428	41.0602	12.5016
									CMT1A 663-2 II	115	36	39.5692	12.3869
									CMT1A 663-2 III	122	38	41.9778	13.075
									CMT1A 492-6 I	119	37	40.9455	12.731	38.8811	12.0428
									CMT1A 492-6 II	109	33	37.5047	11.3546
									CMT1A 492-6 III	111	35	38.1929	12.0428
									CMT1E HCs count I	116	37	39.8749	12.7187	39.7603	12.6041
									CMT1E HCs count II	118	37	40.5624	12.7187
									CMT1E HCs count III	113	36	38.8436	12.375
									CMT1E HCs count IV	120	36	41.2499	12.375	42.052	12.9479
									CMT1E HCs count V	123	40	42.2811	13.75
									CMT1E HCs count VI	124	37	42.6249	12.7187
									CMT1E 094-5 I	120	37	41.2896	12.731	39.7413	12.731
									CMT1E 094-5 II	111	37	38.1929	12.731
									CMT1E 649-5 I	110	35	37.8488	12.0428	39.0531	11.8708
									CMT1E 649-5 II	117	34	40.2574	11.6987
									CMT1E 649-7 I	116	36	39.9133	12.3869	39.2251	11.6987
									CMT1E 649-7 II	117	35	40.2574	12.0428
									CMT1E 649-7 III	109	31	37.5047	10.6665

[truncated: 1 more sheets: Fig 5D IHC synapses counts]
